# Supplementary material for: catena-Poly[[aqua­(1,10-phenanthroline)cadmium(II)]-μ-benzene-1,4-di­carboxyl­ato]
Source: Acta Crystallogr Sect E Struct Rep Online. 2008 Dec 17;65(Pt 1):m90. doi: 10.1107/S1600536808041913 (PMC2967922; doi:10.1107/S1600536808041913)
Supplement: Supplementary file 1 [file e-65-00m90-sup1.cif]

##############################################################################
###                                                                        ###
###        Electronic paper (Acta Crystallographica Section E)             ###
###                                                                        ###
##############################################################################
#                                                                            #
# This CIF contains the data in a paper accepted for publication in Acta     #
# Crystallographica Section E. It conforms to the requirements of Notes      #
# for Authors for Section E, and has been peer reviewed under the auspices   #
# of the IUCr Commission on Journals.                                        #
#                                                                            #
# Full details of the Crystallographic Information File format               #
# are given in the paper "The Crystallographic Information File (CIF):       #
# a New Standard Archive File for Crystallography" by S. R. Hall, F. H.      #
# Allen and I. D. Brown [Acta Cryst. (1991), A47, 655-685].                  #
#                                                                            #
# The current version of the core CIF dictionary is obtainable from          #
# ftp://ftp.iucr.org/pub/cif_core.dic. The current version number is 2.4.    #
#                                                                            #
# Software is freely available for graphical display of the structure(s) in  #
# this CIF.  For information consult the CIF home page http://www.iucr.org/  #
# cif/home.html                                                              #
#                                                                            #
# This file may be used for bona fide research purposes within the           #
# scientific community so long as proper attribution is given to the journal # 
# article from which it was obtained.                                        #
#                                                                            #
##############################################################################
                                             
data_global
_audit_creation_method     'With SHELXTL software package'
_journal_date_recd_electronic     2008-11-11
_journal_date_accepted     2008-12-10
_journal_name_full     'Acta Crystallographica, Section E'
_journal_year     2009
_journal_volume     65
_journal_issue      1
_journal_page_first     m90
_journal_page_last     m90
_journal_paper_category     QM
_journal_coeditor_code     EZ2152
_publ_contact_author_name     'Dr. Hu, Hongping'
_publ_contact_author_address
;
college of science
North university of China
Taiyuan
Shanxi. 030051
P. R. China
;
_publ_contact_author_email     huhongping@nuc.edu.cn
_publ_contact_author_fax     ?
_publ_contact_author_phone     ?
_publ_section_title
;\
<i>catena</i>-Poly[[aqua(1,10-phenanthroline)cadmium(II)]-\m-benzene-1,4-\
dicarboxylato]
;
loop_
    _publ_author_name
    _publ_author_address
    'Hu, Hongping'
;
college of science
North university of China
Taiyuan
Shanxi. 030051
People's Republic of China
;
data_I
_chemical_name_systematic
;
<i>catena</i>-Poly[[aqua(1,10-phenanthroline)cadmium(II)]-\m-benzene-1,4-
dicarboxylato]
;
_chemical_name_common     ?
_chemical_formula_moiety     'C20 H14 Cd N2 O5'
_chemical_formula_sum     'C20 H14 Cd N2 O5'
_chemical_formula_iupac     '[Cd (C8 H4 O4) (C12 H8 N2) (H2 O)]'
_chemical_formula_weight     474.74
_chemical_melting_point     ?
_symmetry_cell_setting     triclinic
_symmetry_space_group_name_H-M     'P -1'
_symmetry_space_group_name_HALL     '-P 1'
loop_
    _symmetry_equiv_pos_as_xyz
    'x, y, z'
    '-x, -y, -z'
_cell_length_a     9.1831(5)
_cell_length_b     9.6550(6)
_cell_length_c     11.3600(7)
_cell_angle_alpha     104.6310(8)
_cell_angle_beta     104.0390(9)
_cell_angle_gamma     101.8920(7)
_cell_volume     906.28(9)
_cell_formula_units_Z     2
_cell_measurement_reflns_used     2096
_cell_measurement_theta_min     2.6
_cell_measurement_theta_max     26.7
_cell_measurement_temperature     298(2)
_exptl_crystal_description     plate
_exptl_crystal_colour     colourless
_exptl_crystal_size_max     0.10
_exptl_crystal_size_mid     0.08
_exptl_crystal_size_min     0.04
_exptl_crystal_density_diffrn     1.74
_exptl_crystal_density_meas     ?
_exptl_crystal_density_method     'not measured'
_exptl_crystal_F_000     472
_exptl_absorpt_coefficient_mu     1.24
_exptl_absorpt_correction_type     'multi-scan'
_exptl_absorpt_process_details     '(SADABS; Sheldrick, 1996)'
_exptl_absorpt_correction_T_min     0.888
_exptl_absorpt_correction_T_max     0.952
_exptl_special_details
;
all of H atoms on water molecules were located on intermediate difference
Fourier map
;
_diffrn_ambient_temperature     298(2)
_diffrn_radiation_type     MoK\a
_diffrn_radiation_wavelength     0.71073
_diffrn_radiation_source     'fine-focus sealed tube'
_diffrn_radiation_monochromator     graphite
_diffrn_measurement_device_type     'Bruker SMART CCD area-detector'
_diffrn_measurement_method     '\f and \w'
_diffrn_detector_area_resol_mean     ?
_diffrn_reflns_number     5387
_diffrn_reflns_av_R_equivalents     0.018
_diffrn_reflns_av_sigmaI/netI     0.043
_diffrn_reflns_theta_min     2.0
_diffrn_reflns_theta_max     27.5
_diffrn_reflns_theta_full     26.0
_diffrn_measured_fraction_theta_max     0.943
_diffrn_measured_fraction_theta_full     0.984
_diffrn_reflns_limit_h_min     -8
_diffrn_reflns_limit_h_max     11
_diffrn_reflns_limit_k_min     -11
_diffrn_reflns_limit_k_max     12
_diffrn_reflns_limit_l_min     -14
_diffrn_reflns_limit_l_max     13
_diffrn_standards_number     0
_diffrn_standards_interval_count     0
_diffrn_standards_interval_time     ?
_diffrn_standards_decay_%     0
_refine_special_details
;
Refinement of <i>F</i>^2^ against ALL reflections. The weighted <i>R</i>-factor
<i>wR</i> and goodness of fit <i>S</i> are based on <i>F</i>^2^, conventional
<i>R</i>-factors <i>R</i> are based on <i>F</i>, with <i>F</i> set to zero for
negative <i>F</i>^2^. The threshold expression of <i>F</i>^2^ >
\s(<i>F</i>^2^) is used only for calculating <i>R</i>-factors(gt) <i>etc</i>.
and is not relevant to the choice of reflections for refinement.
<i>R</i>-factors based on <i>F</i>^2^ are statistically about twice as large
as those based on <i>F</i>, and <i>R</i>- factors based on ALL data will be
even larger.
;
_reflns_number_total     3939
_reflns_number_gt     3428
_reflns_threshold_expression     I>2\s(I)
_refine_ls_structure_factor_coef     Fsqd
_refine_ls_matrix_type     full
_refine_ls_R_factor_all     0.041
_refine_ls_R_factor_gt     0.033
_refine_ls_wR_factor_gt     0.076
_refine_ls_wR_factor_ref     0.081
_refine_ls_goodness_of_fit_ref     1.07
_refine_ls_restrained_S_all     1.07
_refine_ls_number_reflns     3939
_refine_ls_number_parameters     261
_refine_ls_number_restraints     0
_refine_ls_hydrogen_treatment     mixed
_refine_ls_weighting_scheme     calc
_refine_ls_weighting_details
         'calc w=1/[\s^2^(Fo^2^)+(0.0384P)^2^+0.2384P] where P=(Fo^2^+2Fc^2^)/3'
_atom_sites_solution_hydrogens     geom
_atom_sites_solution_primary     direct
_atom_sites_solution_secondary     difmap
_refine_ls_shift/su_max     ?
_refine_ls_shift/su_max_lt     0.001
_refine_ls_shift/su_mean     0.000
_refine_diff_density_max     0.44
_refine_diff_density_min     -0.49
_refine_ls_extinction_method     none
_refine_ls_extinction_coef     ?
loop_
    _atom_type_symbol
    _atom_type_description
    _atom_type_scat_dispersion_real
    _atom_type_scat_dispersion_imag
    _atom_type_scat_source
    'C' 'C' 0.0033 0.0016
                         'International Tables Vol C Tables 4.2.6.8 and 6.1.1.4'
    'Cd' 'Cd' -0.8075 1.2024
                         'International Tables Vol C Tables 4.2.6.8 and 6.1.1.4'
    'N' 'N' 0.0061 0.0033
                         'International Tables Vol C Tables 4.2.6.8 and 6.1.1.4'
    'O' 'O' 0.0106 0.0060
                         'International Tables Vol C Tables 4.2.6.8 and 6.1.1.4'
    'H' 'H' 0.0000 0.0000
                         'International Tables Vol C Tables 4.2.6.8 and 6.1.1.4'
_computing_data_collection     'SMART (Bruker, 2007)'
_computing_cell_refinement     'SMART (Bruker, 2007)'
_computing_data_reduction     'SAINT-Plus (Bruker, 2007)'
_computing_structure_solution     'SHELXS97 (Sheldrick, 2008)'
_computing_structure_refinement     'SHELXL97 (Sheldrick, 2008)'
_computing_molecular_graphics     'SHELXTL (Sheldrick, 2008)'
_computing_publication_material     'SHELXTL (Sheldrick, 2008)'
loop_
    _atom_site_type_symbol
    _atom_site_label
    _atom_site_fract_x
    _atom_site_fract_y
    _atom_site_fract_z
    _atom_site_U_iso_or_equiv
    _atom_site_adp_type
    _atom_site_calc_flag
    _atom_site_refinement_flags
    _atom_site_occupancy
    _atom_site_disorder_assembly
    _atom_site_disorder_group
    Cd Cd1 0.95793(3) 0.18405(3) 0.35302(2) 0.02519(9) Uani d . 1 . .
    O O1 1.0863(3) -0.0176(3) 0.3642(3) 0.0414(6) Uani d . 1 . .
    O O2 1.2261(3) 0.2183(3) 0.4339(3) 0.0405(6) Uani d . 1 . .
    O O3 0.9956(3) 0.2355(3) 0.1778(2) 0.0359(6) Uani d . 1 . .
    O O4 1.0395(3) 0.4563(3) 0.3186(2) 0.0391(6) Uani d . 1 . .
    O O5 0.9890(4) 0.2639(4) 0.5669(3) 0.0405(7) Uani d . 1 . .
    N N1 0.7280(3) 0.2663(3) 0.3305(3) 0.0303(6) Uani d . 1 . .
    N N2 0.7334(3) -0.0205(3) 0.2344(3) 0.0325(7) Uani d . 1 . .
    C C1 1.2161(4) 0.0827(4) 0.4162(3) 0.0309(8) Uani d . 1 . .
    C C2 1.3631(4) 0.0395(4) 0.4593(3) 0.0301(7) Uani d . 1 . .
    C C3 1.4937(4) 0.1431(4) 0.5520(4) 0.0380(9) Uani d . 1 . .
    H H3 1.4903 0.2399 0.5871 0.046 Uiso calc R 1 . .
    C C4 1.3706(4) -0.1043(4) 0.4069(4) 0.0374(9) Uani d . 1 . .
    H H4 1.2838 -0.1749 0.3439 0.045 Uiso calc R 1 . .
    C C5 1.0181(4) 0.3738(4) 0.2075(3) 0.0300(7) Uani d . 1 . .
    C C6 1.0122(4) 0.4413(4) 0.1011(3) 0.0291(7) Uani d . 1 . .
    C C7 1.0364(5) 0.3674(4) -0.0097(3) 0.0373(9) Uani d . 1 . .
    H H7 1.0609 0.2775 -0.0170 0.045 Uiso calc R 1 . .
    C C8 0.9751(5) 0.5750(4) 0.1105(4) 0.0398(9) Uani d . 1 . .
    H H8 0.9580 0.6262 0.1847 0.048 Uiso calc R 1 . .
    C C9 0.7232(5) 0.4041(4) 0.3839(4) 0.0401(9) Uani d . 1 . .
    H H9 0.8158 0.4753 0.4379 0.048 Uiso calc R 1 . .
    C C10 0.5850(5) 0.4462(5) 0.3622(4) 0.0499(11) Uani d . 1 . .
    H H10 0.5859 0.5431 0.4027 0.060 Uiso calc R 1 . .
    C C11 0.4501(5) 0.3451(5) 0.2821(4) 0.0499(11) Uani d . 1 . .
    H H11 0.3579 0.3728 0.2663 0.060 Uiso calc R 1 . .
    C C12 0.4487(4) 0.1981(4) 0.2224(4) 0.0362(8) Uani d . 1 . .
    C C13 0.3116(4) 0.0852(5) 0.1363(4) 0.0475(10) Uani d . 1 . .
    H H13 0.2174 0.1088 0.1161 0.057 Uiso calc R 1 . .
    C C14 0.3154(4) -0.0539(5) 0.0839(4) 0.0476(10) Uani d . 1 . .
    H H14 0.2250 -0.1247 0.0258 0.057 Uiso calc R 1 . .
    C C15 0.4574(4) -0.0949(4) 0.1162(4) 0.0418(9) Uani d . 1 . .
    C C16 0.4649(5) -0.2426(5) 0.0711(5) 0.0592(13) Uani d . 1 . .
    H H16 0.3758 -0.3178 0.0162 0.071 Uiso calc R 1 . .
    C C17 0.6024(6) -0.2744(5) 0.1081(6) 0.0740(17) Uani d . 1 . .
    H H17 0.6083 -0.3716 0.0795 0.089 Uiso calc R 1 . .
    C C18 0.7343(5) -0.1603(4) 0.1893(4) 0.0507(11) Uani d . 1 . .
    H H18 0.8282 -0.1835 0.2131 0.061 Uiso calc R 1 . .
    C C19 0.5959(4) 0.0121(4) 0.1992(3) 0.0295(7) Uani d . 1 . .
    C C20 0.5924(4) 0.1633(4) 0.2516(3) 0.0274(7) Uani d . 1 . .
    H H5A 0.958(5) 0.200(4) 0.596(4) 0.032(11) Uiso d . 1 . .
    H H5B 0.960(5) 0.327(4) 0.596(4) 0.035(13) Uiso d . 1 . .
loop_
    _atom_site_aniso_label
    _atom_site_aniso_U_11
    _atom_site_aniso_U_22
    _atom_site_aniso_U_33
    _atom_site_aniso_U_12
    _atom_site_aniso_U_13
    _atom_site_aniso_U_23
    Cd1 0.02248(13) 0.02768(14) 0.02752(14) 0.01040(9) 0.00638(9) 0.01107(10)
    O1 0.0258(13) 0.0428(15) 0.0577(17) 0.0128(12) 0.0060(12) 0.0240(13)
    O2 0.0316(14) 0.0378(15) 0.0560(17) 0.0191(12) 0.0097(12) 0.0180(13)
    O3 0.0457(15) 0.0339(14) 0.0333(13) 0.0135(12) 0.0120(12) 0.0178(11)
    O4 0.0536(17) 0.0383(14) 0.0279(13) 0.0153(13) 0.0120(12) 0.0136(11)
    O5 0.0595(19) 0.0346(16) 0.0337(15) 0.0177(15) 0.0206(14) 0.0124(13)
    N1 0.0245(15) 0.0288(15) 0.0336(15) 0.0099(12) 0.0050(12) 0.0054(13)
    N2 0.0275(15) 0.0264(15) 0.0388(16) 0.0091(12) 0.0055(13) 0.0058(13)
    C1 0.0243(17) 0.045(2) 0.0348(18) 0.0181(16) 0.0120(15) 0.0218(16)
    C2 0.0251(17) 0.0342(19) 0.0364(19) 0.0156(15) 0.0090(15) 0.0151(15)
    C3 0.0314(19) 0.0314(19) 0.049(2) 0.0189(16) 0.0052(17) 0.0081(17)
    C4 0.0283(19) 0.0334(19) 0.043(2) 0.0106(16) 0.0010(16) 0.0080(16)
    C5 0.0274(17) 0.0364(19) 0.0305(18) 0.0120(15) 0.0090(14) 0.0154(15)
    C6 0.0308(18) 0.0300(18) 0.0267(17) 0.0109(15) 0.0066(14) 0.0102(14)
    C7 0.056(2) 0.0310(19) 0.0315(19) 0.0223(18) 0.0147(17) 0.0124(15)
    C8 0.057(3) 0.041(2) 0.0315(19) 0.0259(19) 0.0199(18) 0.0137(16)
    C9 0.035(2) 0.0285(19) 0.050(2) 0.0104(16) 0.0091(18) 0.0039(17)
    C10 0.047(2) 0.034(2) 0.070(3) 0.0220(19) 0.019(2) 0.010(2)
    C11 0.035(2) 0.051(3) 0.069(3) 0.024(2) 0.015(2) 0.019(2)
    C12 0.0273(18) 0.040(2) 0.042(2) 0.0138(16) 0.0068(16) 0.0136(17)
    C13 0.0243(19) 0.059(3) 0.052(2) 0.0127(19) 0.0004(18) 0.017(2)
    C14 0.0206(18) 0.053(3) 0.049(2) -0.0023(17) -0.0048(17) 0.009(2)
    C15 0.032(2) 0.043(2) 0.041(2) 0.0043(17) 0.0055(17) 0.0069(18)
    C16 0.041(2) 0.040(2) 0.067(3) -0.002(2) -0.002(2) -0.005(2)
    C17 0.058(3) 0.030(2) 0.101(4) 0.011(2) -0.003(3) -0.008(2)
    C18 0.039(2) 0.034(2) 0.067(3) 0.0129(18) 0.004(2) 0.005(2)
    C19 0.0256(17) 0.0290(18) 0.0283(17) 0.0054(14) 0.0030(14) 0.0071(14)
    C20 0.0234(16) 0.0320(18) 0.0273(17) 0.0091(14) 0.0065(13) 0.0104(14)
_geom_special_details
;
All e.s.d.'s (except the e.s.d. in the dihedral angle between two l.s. planes)
are estimated using the full covariance matrix. The cell e.s.d.'s are taken
into account individually in the estimation of e.s.d.'s in distances, angles
and torsion angles; correlations between e.s.d.'s in cell parameters are only
used when they are defined by crystal symmetry. An approximate (isotropic)
treatment of cell e.s.d.'s is used for estimating e.s.d.'s involving l.s.
planes.
;
loop_
    _geom_bond_atom_site_label_1
    _geom_bond_atom_site_label_2
    _geom_bond_site_symmetry_2
    _geom_bond_distance
    _geom_bond_publ_flag
    Cd1 O3 . 2.256(2) ?
    Cd1 O5 . 2.281(3) ?
    Cd1 O2 . 2.330(2) ?
    Cd1 N2 . 2.366(3) ?
    Cd1 N1 . 2.384(3) ?
    Cd1 O1 . 2.489(2) ?
    O1 C1 . 1.265(4) ?
    O2 C1 . 1.253(4) ?
    O3 C5 . 1.251(4) ?
    O4 C5 . 1.255(4) ?
    O5 H5A . 0.81(4) ?
    O5 H5B . 0.75(4) ?
    N1 C9 . 1.330(4) ?
    N1 C20 . 1.357(4) ?
    N2 C18 . 1.320(5) ?
    N2 C19 . 1.354(4) ?
    C1 C2 . 1.501(4) ?
    C2 C3 . 1.382(5) ?
    C2 C4 . 1.389(5) ?
    C3 C4 2_856 1.382(5) ?
    C3 H3 . 0.9300 ?
    C4 C3 2_856 1.382(5) ?
    C4 H4 . 0.9300 ?
    C5 C6 . 1.507(5) ?
    C6 C7 . 1.374(5) ?
    C6 C8 . 1.387(5) ?
    C7 C8 2_765 1.385(5) ?
    C7 H7 . 0.9300 ?
    C8 C7 2_765 1.386(5) ?
    C8 H8 . 0.9300 ?
    C9 C10 . 1.396(5) ?
    C9 H9 . 0.9300 ?
    C10 C11 . 1.349(6) ?
    C10 H10 . 0.9300 ?
    C11 C12 . 1.406(5) ?
    C11 H11 . 0.9300 ?
    C12 C20 . 1.411(5) ?
    C12 C13 . 1.424(5) ?
    C13 C14 . 1.336(6) ?
    C13 H13 . 0.9300 ?
    C14 C15 . 1.430(5) ?
    C14 H14 . 0.9300 ?
    C15 C19 . 1.400(5) ?
    C15 C16 . 1.410(6) ?
    C16 C17 . 1.354(6) ?
    C16 H16 . 0.9300 ?
    C17 C18 . 1.388(6) ?
    C17 H17 . 0.9300 ?
    C18 H18 . 0.9300 ?
    C19 C20 . 1.441(5) ?
loop_
    _geom_angle_atom_site_label_1
    _geom_angle_atom_site_label_2
    _geom_angle_atom_site_label_3
    _geom_angle_site_symmetry_1
    _geom_angle_site_symmetry_3
    _geom_angle
    _geom_angle_publ_flag
    O3 Cd1 O5 . . 149.20(11) ?
    O3 Cd1 O2 . . 89.18(9) ?
    O5 Cd1 O2 . . 80.46(10) ?
    O3 Cd1 N2 . . 93.93(10) ?
    O5 Cd1 N2 . . 113.58(11) ?
    O2 Cd1 N2 . . 136.37(9) ?
    O3 Cd1 N1 . . 92.49(10) ?
    O5 Cd1 N1 . . 84.71(10) ?
    O2 Cd1 N1 . . 153.45(10) ?
    N2 Cd1 N1 . . 69.96(9) ?
    O3 Cd1 O1 . . 102.64(9) ?
    O5 Cd1 O1 . . 94.69(10) ?
    O2 Cd1 O1 . . 54.27(9) ?
    N2 Cd1 O1 . . 82.74(9) ?
    N1 Cd1 O1 . . 149.65(9) ?
    C1 O1 Cd1 . . 88.0(2) ?
    C1 O2 Cd1 . . 95.7(2) ?
    C5 O3 Cd1 . . 103.3(2) ?
    Cd1 O5 H5A . . 116(3) ?
    Cd1 O5 H5B . . 122(3) ?
    H5A O5 H5B . . 104(4) ?
    C9 N1 C20 . . 118.2(3) ?
    C9 N1 Cd1 . . 125.8(2) ?
    C20 N1 Cd1 . . 116.0(2) ?
    C18 N2 C19 . . 117.8(3) ?
    C18 N2 Cd1 . . 125.2(3) ?
    C19 N2 Cd1 . . 116.6(2) ?
    O2 C1 O1 . . 122.0(3) ?
    O2 C1 C2 . . 118.5(3) ?
    O1 C1 C2 . . 119.5(3) ?
    C3 C2 C4 . . 118.9(3) ?
    C3 C2 C1 . . 120.2(3) ?
    C4 C2 C1 . . 120.9(3) ?
    C2 C3 C4 . 2_856 120.7(3) ?
    C2 C3 H3 . . 119.6 ?
    C4 C3 H3 2_856 . 119.6 ?
    C3 C4 C2 2_856 . 120.3(3) ?
    C3 C4 H4 2_856 . 119.8 ?
    C2 C4 H4 . . 119.8 ?
    O3 C5 O4 . . 123.6(3) ?
    O3 C5 C6 . . 117.0(3) ?
    O4 C5 C6 . . 119.3(3) ?
    C7 C6 C8 . . 118.9(3) ?
    C7 C6 C5 . . 120.3(3) ?
    C8 C6 C5 . . 120.8(3) ?
    C6 C7 C8 . 2_765 121.0(3) ?
    C6 C7 H7 . . 119.5 ?
    C8 C7 H7 2_765 . 119.5 ?
    C7 C8 C6 2_765 . 120.1(3) ?
    C7 C8 H8 2_765 . 119.9 ?
    C6 C8 H8 . . 119.9 ?
    N1 C9 C10 . . 122.7(4) ?
    N1 C9 H9 . . 118.6 ?
    C10 C9 H9 . . 118.6 ?
    C11 C10 C9 . . 119.5(4) ?
    C11 C10 H10 . . 120.3 ?
    C9 C10 H10 . . 120.3 ?
    C10 C11 C12 . . 120.2(4) ?
    C10 C11 H11 . . 119.9 ?
    C12 C11 H11 . . 119.9 ?
    C11 C12 C20 . . 117.0(3) ?
    C11 C12 C13 . . 123.6(3) ?
    C20 C12 C13 . . 119.4(3) ?
    C14 C13 C12 . . 121.4(4) ?
    C14 C13 H13 . . 119.3 ?
    C12 C13 H13 . . 119.3 ?
    C13 C14 C15 . . 120.6(4) ?
    C13 C14 H14 . . 119.7 ?
    C15 C14 H14 . . 119.7 ?
    C19 C15 C16 . . 116.9(4) ?
    C19 C15 C14 . . 120.3(4) ?
    C16 C15 C14 . . 122.8(4) ?
    C17 C16 C15 . . 119.8(4) ?
    C17 C16 H16 . . 120.1 ?
    C15 C16 H16 . . 120.1 ?
    C16 C17 C18 . . 119.2(4) ?
    C16 C17 H17 . . 120.4 ?
    C18 C17 H17 . . 120.4 ?
    N2 C18 C17 . . 123.4(4) ?
    N2 C18 H18 . . 118.3 ?
    C17 C18 H18 . . 118.3 ?
    N2 C19 C15 . . 122.9(3) ?
    N2 C19 C20 . . 118.2(3) ?
    C15 C19 C20 . . 118.9(3) ?
    N1 C20 C12 . . 122.4(3) ?
    N1 C20 C19 . . 118.2(3) ?
    C12 C20 C19 . . 119.3(3) ?
loop_
    _geom_torsion_atom_site_label_1
    _geom_torsion_atom_site_label_2
    _geom_torsion_atom_site_label_3
    _geom_torsion_atom_site_label_4
    _geom_torsion_site_symmetry_1
    _geom_torsion_site_symmetry_2
    _geom_torsion_site_symmetry_3
    _geom_torsion_site_symmetry_4
    _geom_torsion
    _geom_torsion_publ_flag
    O3 Cd1 O1 C1 . . . . 80.9(2) ?
    O5 Cd1 O1 C1 . . . . -73.5(2) ?
    O2 Cd1 O1 C1 . . . . 1.20(19) ?
    N2 Cd1 O1 C1 . . . . 173.3(2) ?
    N1 Cd1 O1 C1 . . . . -161.0(2) ?
    O3 Cd1 O2 C1 . . . . -107.5(2) ?
    O5 Cd1 O2 C1 . . . . 101.7(2) ?
    N2 Cd1 O2 C1 . . . . -12.6(3) ?
    N1 Cd1 O2 C1 . . . . 158.6(2) ?
    O1 Cd1 O2 C1 . . . . -1.2(2) ?
    O5 Cd1 O3 C5 . . . . -20.9(3) ?
    O2 Cd1 O3 C5 . . . . -90.5(2) ?
    N2 Cd1 O3 C5 . . . . 133.0(2) ?
    N1 Cd1 O3 C5 . . . . 62.9(2) ?
    O1 Cd1 O3 C5 . . . . -143.6(2) ?
    C1 Cd1 O3 C5 . . . . -116.4(2) ?
    O3 Cd1 N1 C9 . . . . -91.3(3) ?
    O5 Cd1 N1 C9 . . . . 57.9(3) ?
    O2 Cd1 N1 C9 . . . . 1.8(4) ?
    N2 Cd1 N1 C9 . . . . 175.4(3) ?
    O1 Cd1 N1 C9 . . . . 148.2(3) ?
    C1 Cd1 N1 C9 . . . . 84.5(7) ?
    O3 Cd1 N1 C20 . . . . 85.8(2) ?
    O5 Cd1 N1 C20 . . . . -125.0(2) ?
    O2 Cd1 N1 C20 . . . . 178.9(2) ?
    N2 Cd1 N1 C20 . . . . -7.5(2) ?
    O1 Cd1 N1 C20 . . . . -34.7(3) ?
    C1 Cd1 N1 C20 . . . . -98.4(6) ?
    O3 Cd1 N2 C18 . . . . 90.0(3) ?
    O5 Cd1 N2 C18 . . . . -104.2(3) ?
    O2 Cd1 N2 C18 . . . . -2.9(4) ?
    N1 Cd1 N2 C18 . . . . -178.7(4) ?
    O1 Cd1 N2 C18 . . . . -12.2(3) ?
    C1 Cd1 N2 C18 . . . . -8.9(4) ?
    O3 Cd1 N2 C19 . . . . -82.7(3) ?
    O5 Cd1 N2 C19 . . . . 83.1(3) ?
    O2 Cd1 N2 C19 . . . . -175.6(2) ?
    N1 Cd1 N2 C19 . . . . 8.6(2) ?
    O1 Cd1 N2 C19 . . . . 175.1(3) ?
    C1 Cd1 N2 C19 . . . . 178.4(2) ?
    Cd1 O2 C1 O1 . . . . 2.3(4) ?
    Cd1 O2 C1 C2 . . . . -177.3(3) ?
    Cd1 O1 C1 O2 . . . . -2.1(3) ?
    Cd1 O1 C1 C2 . . . . 177.5(3) ?
    O3 Cd1 C1 O2 . . . . 74.0(2) ?
    O5 Cd1 C1 O2 . . . . -75.3(2) ?
    N2 Cd1 C1 O2 . . . . 170.8(2) ?
    N1 Cd1 C1 O2 . . . . -101.9(6) ?
    O1 Cd1 C1 O2 . . . . 177.8(3) ?
    O3 Cd1 C1 O1 . . . . -103.9(2) ?
    O5 Cd1 C1 O1 . . . . 106.8(2) ?
    O2 Cd1 C1 O1 . . . . -177.8(3) ?
    N2 Cd1 C1 O1 . . . . -7.1(2) ?
    N1 Cd1 C1 O1 . . . . 80.3(6) ?
    O2 C1 C2 C3 . . . . 21.6(5) ?
    O1 C1 C2 C3 . . . . -158.0(4) ?
    Cd1 C1 C2 C3 . . . . -7(3) ?
    O2 C1 C2 C4 . . . . -158.3(4) ?
    O1 C1 C2 C4 . . . . 22.1(5) ?
    Cd1 C1 C2 C4 . . . . 173(3) ?
    C4 C2 C3 C4 . . . 2_856 -0.6(6) ?
    C1 C2 C3 C4 . . . 2_856 179.6(3) ?
    C3 C2 C4 C3 . . . 2_856 0.6(6) ?
    C1 C2 C4 C3 . . . 2_856 -179.6(3) ?
    Cd1 O3 C5 O4 . . . . 10.6(4) ?
    Cd1 O3 C5 C6 . . . . -166.9(2) ?
    O3 C5 C6 C7 . . . . -22.1(5) ?
    O4 C5 C6 C7 . . . . 160.3(3) ?
    O3 C5 C6 C8 . . . . 154.9(4) ?
    O4 C5 C6 C8 . . . . -22.7(5) ?
    C8 C6 C7 C8 . . . 2_765 0.2(7) ?
    C5 C6 C7 C8 . . . 2_765 177.3(4) ?
    C7 C6 C8 C7 . . . 2_765 -0.2(7) ?
    C5 C6 C8 C7 . . . 2_765 -177.2(3) ?
    C20 N1 C9 C10 . . . . 0.2(6) ?
    Cd1 N1 C9 C10 . . . . 177.2(3) ?
    N1 C9 C10 C11 . . . . -1.3(7) ?
    C9 C10 C11 C12 . . . . 0.9(7) ?
    C10 C11 C12 C20 . . . . 0.6(6) ?
    C10 C11 C12 C13 . . . . -179.7(4) ?
    C11 C12 C13 C14 . . . . -178.6(4) ?
    C20 C12 C13 C14 . . . . 1.0(6) ?
    C12 C13 C14 C15 . . . . 2.0(7) ?
    C13 C14 C15 C19 . . . . -2.7(7) ?
    C13 C14 C15 C16 . . . . 175.1(5) ?
    C19 C15 C16 C17 . . . . -0.4(7) ?
    C14 C15 C16 C17 . . . . -178.3(5) ?
    C15 C16 C17 C18 . . . . -0.6(9) ?
    C19 N2 C18 C17 . . . . 0.1(7) ?
    Cd1 N2 C18 C17 . . . . -172.5(4) ?
    C16 C17 C18 N2 . . . . 0.8(9) ?
    C18 N2 C19 C15 . . . . -1.2(6) ?
    Cd1 N2 C19 C15 . . . . 172.1(3) ?
    C18 N2 C19 C20 . . . . 177.8(4) ?
    Cd1 N2 C19 C20 . . . . -9.0(4) ?
    C16 C15 C19 N2 . . . . 1.3(6) ?
    C14 C15 C19 N2 . . . . 179.2(4) ?
    C16 C15 C19 C20 . . . . -177.6(4) ?
    C14 C15 C19 C20 . . . . 0.3(6) ?
    C9 N1 C20 C12 . . . . 1.5(5) ?
    Cd1 N1 C20 C12 . . . . -175.9(3) ?
    C9 N1 C20 C19 . . . . -176.7(3) ?
    Cd1 N1 C20 C19 . . . . 6.0(4) ?
    C11 C12 C20 N1 . . . . -1.9(5) ?
    C13 C12 C20 N1 . . . . 178.5(3) ?
    C11 C12 C20 C19 . . . . 176.3(3) ?
    C13 C12 C20 C19 . . . . -3.4(5) ?
    N2 C19 C20 N1 . . . . 1.9(5) ?
    C15 C19 C20 N1 . . . . -179.1(3) ?
    N2 C19 C20 C12 . . . . -176.3(3) ?
    C15 C19 C20 C12 . . . . 2.7(5) ?
loop_
    _geom_hbond_atom_site_label_D
    _geom_hbond_atom_site_label_H
    _geom_hbond_atom_site_label_A
    _geom_hbond_site_symmetry_A
    _geom_hbond_distance_DH
    _geom_hbond_distance_HA
    _geom_hbond_distance_DA
    _geom_hbond_angle_DHA
    O5 H5A O1 2_756 0.81(4) 1.91(4) 2.697(4) 163(4)
    O5 H5B O4 2_766 0.75(4) 2.07(4) 2.782(4) 159(4)
