# Supplementary material for: catena-Poly[[aqua­(1,10-phenanthroline)cadmium(II)]-μ-benzene-1,4-di­carboxyl­ato]
Source: Acta Crystallogr Sect E Struct Rep Online. 2008 Dec 17;65(Pt 1):m90. doi: 10.1107/S1600536808041913 (PMC2967922; doi:10.1107/S1600536808041913)
Supplement: Supplementary file 2 [file e-65-00m90-Isup2.hkl]

# 
# h,k,l, Fc-squared, Fo-squared, sigma(Fo-squared) and status flag 
# 
data_I
_shelx_title 'QQ in P-1' 
_shelx_refln_list_code          4 
_shelx_F_calc_maximum      223.71 
_exptl_crystal_F_000       472.00 
_reflns_d_resolution_high  0.7688 
 
loop_ 
 _symmetry_equiv_pos_as_xyz 
 'x, y, z' 
 '-x, -y, -z' 
 
_cell_length_a     9.1831 
_cell_length_b     9.6550 
_cell_length_c    11.3600 
_cell_angle_alpha 104.631 
_cell_angle_beta  104.039 
_cell_angle_gamma 101.892 
 
_shelx_F_squared_multiplier     1.000 
 
loop_ 
 _refln_index_h 
 _refln_index_k 
 _refln_index_l 
 _refln_F_squared_calc 
 _refln_F_squared_meas 
 _refln_F_squared_sigma 
 _refln_observed_status 
   1   0   0     5726.57     6233.70     87.96 o 
   2   0   0    17275.84    17925.35    175.66 o 
   3   0   0    13326.36    13887.78    180.60 o 
   4   0   0     7525.20     7788.62     90.47 o 
   5   0   0     1317.34     1380.61     29.29 o 
   6   0   0       49.91       55.60      8.26 o 
   7   0   0        0.64       -5.38      5.38 o 
   8   0   0      126.68      136.77     14.04 o 
   9   0   0      329.78      347.94     32.50 o 
  10   0   0      273.90      270.12     31.22 o 
  -9   1   0      630.02      639.61     37.26 o 
  -8   1   0     1707.67     1759.34     41.62 o 
  -7   1   0     2586.11     2682.76     50.13 o 
  -6   1   0     2164.92     2266.02     42.11 o 
  -5   1   0     3233.75     3412.67     72.45 o 
  -4   1   0     4614.22     4730.06     85.75 o 
  -3   1   0     2474.02     2487.59     34.41 o 
  -2   1   0     2799.98     2867.96     50.80 o 
  -1   1   0     1630.52     1694.52     29.95 o 
   0   1   0     5978.10     6179.27     91.41 o 
   1   1   0      590.46      640.89     12.03 o 
   2   1   0        4.32       10.19      2.95 o 
   3   1   0     2821.93     2830.06     39.14 o 
   4   1   0     2555.20     2604.98     40.32 o 
   5   1   0      773.71      846.45     42.71 o 
   6   1   0      542.31      508.14     26.41 o 
   7   1   0      208.59      205.28     14.61 o 
   8   1   0      463.50      411.14     33.06 o 
   9   1   0       47.39       59.71     19.53 o 
  10   1   0        0.71        3.35     15.89 o 
 -11   2   0       48.53       66.50     19.95 o 
 -10   2   0       31.72       42.02     15.42 o 
  -9   2   0       78.47       68.67     15.99 o 
  -8   2   0      460.74      449.06     30.47 o 
  -7   2   0     1666.95     1686.33     37.61 o 
  -6   2   0     2982.75     3088.41     50.53 o 
  -5   2   0     4741.45     5004.48     77.94 o 
  -4   2   0    10674.96    10857.31    117.10 o 
  -3   2   0    13205.41    13128.73    139.56 o 
  -2   2   0     8298.25     8046.85     87.94 o 
  -1   2   0     2103.26     2121.18     43.35 o 
   0   2   0     2963.04     3019.19     34.91 o 
   1   2   0     2038.27     2036.00     43.72 o 
   2   2   0      921.72      947.60     15.79 o 
   3   2   0     3606.54     4021.78     50.68 o 
   4   2   0        1.20        9.84      3.93 o 
   5   2   0      415.80      415.62     25.96 o 
   6   2   0     1253.54     1315.50     52.07 o 
   7   2   0     1102.72     1101.60     50.99 o 
   8   2   0      754.77      788.00     46.08 o 
   9   2   0      576.40      537.55     42.68 o 
  10   2   0      554.00      550.52     46.08 o 
 -11   3   0     1039.93      992.79     54.15 o 
 -10   3   0      843.75      880.35     48.25 o 
  -9   3   0     1367.67     1378.98     57.12 o 
  -8   3   0     1192.72     1066.27     46.84 o 
  -7   3   0     1638.84     1738.67     57.07 o 
  -6   3   0      434.22      451.48     16.90 o 
  -5   3   0       67.65       64.28      8.32 o 
  -4   3   0        0.19       -0.11      2.41 o 
  -3   3   0      254.31      253.52     11.34 o 
  -2   3   0      936.14      983.62     20.50 o 
  -1   3   0     2559.63     2672.19     58.27 o 
   0   3   0     4392.45     4615.05     43.87 o 
   1   3   0     3588.90     3691.75     72.12 o 
   2   3   0     6984.76     7009.24    123.95 o 
   3   3   0     1072.60      933.30     17.24 o 
   4   3   0     3902.80     3992.67     92.16 o 
   5   3   0     1406.95     1378.32     52.12 o 
   6   3   0      381.72      327.05     29.95 o 
   7   3   0       84.87       62.54     18.02 o 
   8   3   0        0.13        9.10     13.49 o 
   9   3   0       10.23        4.86     15.89 o 
 -11   4   0      102.02      110.89     22.73 o 
 -10   4   0      244.51      224.04     28.35 o 
  -9   4   0      335.10      410.29     33.53 o 
  -8   4   0     1486.72     1415.68     55.14 o 
  -7   4   0     1342.57     1348.70     50.99 o 
  -6   4   0     1303.30     1141.32     44.29 o 
  -5   4   0     2056.90     2002.50     41.21 o 
  -4   4   0     1650.62     1608.82     34.01 o 
  -3   4   0     2510.07     2465.82     41.16 o 
  -2   4   0      171.97      155.51      6.33 o 
  -1   4   0      853.80      879.27     15.23 o 
   0   4   0      290.79      314.63      8.23 o 
   1   4   0       33.86       19.05      7.12 o 
   2   4   0      287.57      241.21     18.39 o 
   3   4   0      836.23      718.71     33.82 o 
   4   4   0      909.87      893.51     40.99 o 
   5   4   0      711.45      730.17     39.81 o 
   6   4   0     1409.37     1315.55     57.73 o 
   7   4   0      303.71      271.20     31.08 o 
   8   4   0      323.43      334.12     37.03 o 
   9   4   0       77.58       62.31     23.54 o 
 -11   5   0      170.49      213.19     30.00 o 
 -10   5   0      120.13      147.16     24.86 o 
  -9   5   0       69.56       52.17     16.56 o 
  -8   5   0        0.46        5.24      9.90 o 
  -7   5   0       94.75       88.72     17.59 o 
  -6   5   0      846.01      872.99     39.62 o 
  -5   5   0      726.75      769.80     30.21 o 
  -4   5   0     3294.02     3364.18     81.36 o 
  -3   5   0     3233.17     3359.45     51.85 o 
  -2   5   0     4422.67     4416.44     47.98 o 
  -1   5   0     4879.45     4973.27     52.13 o 
   0   5   0     4867.91     5339.97     54.38 o 
   1   5   0     2605.57     2796.62     49.08 o 
   2   5   0      743.57      774.41     35.09 o 
   3   5   0      296.84      304.74     25.33 o 
   4   5   0       53.20       27.45     12.64 o 
   5   5   0        0.15        0.57     10.99 o 
   6   5   0      903.94      771.54     46.41 o 
   7   5   0       69.05       75.94     21.55 o 
   8   5   0      246.98      233.42     34.10 o 
 -10   6   0      733.22      720.46     46.51 o 
  -9   6   0      836.47      863.65     49.15 o 
  -8   6   0     1337.26     1375.87     57.87 o 
  -7   6   0     1350.22     1262.91     52.35 o 
  -6   6   0     1405.45     1420.47     39.01 o 
  -5   6   0      599.18      569.45     23.38 o 
  -4   6   0     1297.15     1304.63     33.19 o 
  -3   6   0      249.04      264.50     16.37 o 
  -2   6   0       48.60       44.07      6.33 o 
  -1   6   0      884.97      937.97     28.63 o 
   0   6   0      444.13      433.07     18.76 o 
   1   6   0      622.03      613.72     39.85 o 
   2   6   0     1936.57     1914.79     60.89 o 
   3   6   0      843.95      775.88     40.61 o 
   4   6   0      639.99      661.45     40.23 o 
   5   6   0      243.49      266.34     30.28 o 
   6   6   0       21.44       18.54     13.91 o 
   7   6   0       47.71       21.04     18.44 o 
   8   6   0        5.01       21.32     20.47 o 
 -10   7   0       84.17       68.77     20.71 o 
  -9   7   0      203.17      183.80     27.97 o 
  -8   7   0      155.65      172.82     25.33 o 
  -7   7   0      386.47      407.60     24.16 o 
  -6   7   0     2503.41     2466.45     54.57 o 
  -5   7   0     1227.85     1219.99     77.92 o 
  -4   7   0     1577.15     1586.94     38.20 o 
  -3   7   0     1335.57     1300.41     32.35 o 
  -2   7   0      946.76      902.78     57.94 o 
  -1   7   0      206.32      199.28     14.44 o 
   0   7   0        5.91       -1.55      5.35 o 
   1   7   0       32.32       21.89      7.88 o 
   2   7   0      259.26      265.96     19.03 o 
   3   7   0      550.35      574.24     37.26 o 
   4   7   0      280.14      327.14     32.07 o 
   5   7   0      219.61      173.95     27.50 o 
   6   7   0      308.31      335.91     38.44 o 
   7   7   0      320.05      338.08     42.40 o 
  -9   8   0      303.44      348.98     35.89 o 
  -8   8   0      334.37      338.79     34.01 o 
  -7   8   0        0.53       -1.46      8.57 o 
  -6   8   0       16.79       13.02     12.24 o 
  -5   8   0      684.31      648.97     35.14 o 
  -4   8   0      325.51      372.51     33.58 o 
  -3   8   0      660.42      639.71     39.43 o 
  -2   8   0     1265.69     1323.99     57.83 o 
  -1   8   0     1401.44     1447.89     59.52 o 
   0   8   0      662.27      762.34     29.32 o 
   1   8   0      441.34      481.89     24.16 o 
   2   8   0      166.07      136.70     16.45 o 
   3   8   0      227.63      238.57     20.74 o 
   4   8   0        6.04        8.16     13.87 o 
   5   8   0        2.70       13.96     16.46 o 
   6   8   0        4.87       11.98     19.29 o 
  -9   9   0     1329.93     1408.60     67.49 o 
  -8   9   0      712.01      669.50     33.60 o 
  -7   9   0      572.49      578.62     43.44 o 
  -6   9   0      551.63      523.02     27.52 o 
  -5   9   0      695.73      697.08     29.50 o 
  -4   9   0      371.41      324.64     33.58 o 
  -3   9   0        4.62        6.13     11.13 o 
  -2   9   0       14.47       13.58     13.25 o 
  -1   9   0       46.29       79.29     19.72 o 
   0   9   0      137.17      134.19     24.95 o 
   1   9   0      297.47      308.93     23.03 o 
   2   9   0      176.40      179.60     19.69 o 
   3   9   0      444.00      446.17     31.39 o 
   4   9   0      398.86      371.83     27.68 o 
   5   9   0      138.81      147.67     47.45 o 
  -8  10   0       37.96       31.37     13.32 o 
  -7  10   0      112.11      127.30     18.59 o 
  -6  10   0      156.81      181.26     30.75 o 
  -5  10   0      466.98      495.05     43.16 o 
  -4  10   0      351.66      367.04     38.25 o 
  -3  10   0      173.92      175.50     29.05 o 
  -2  10   0      149.87      191.82     30.75 o 
  -1  10   0      237.33      232.43     32.45 o 
   0  10   0       34.07       30.85     16.98 o 
   1  10   0       10.05       -5.90     13.21 o 
   2  10   0       21.21       21.65     14.81 o 
   3  10   0        5.78       -1.52     11.97 o 
  -7  11   0       13.23        4.91     19.10 o 
  -6  11   0       68.03       75.65     26.55 o 
  -5  11   0       96.90       60.42     24.86 o 
  -4  11   0       25.73       60.32     22.69 o 
  -3  11   0      259.38      280.16     36.98 o 
  -2  11   0      365.52      340.63     39.81 o 
  -1  11   0      417.48      324.64     39.52 o 
   0  11   0      624.51      696.97     52.26 o 
   1  11   0      291.57      305.44     38.49 o 
  -4  12   0       93.35       72.26     28.82 o 
  -3  12   0      108.67       88.29     28.63 o 
  -2  12   0       45.85       27.97     21.13 o 
   1 -12   1      168.37      242.01     39.81 o 
   2 -12   1      270.11      188.62     34.71 o 
   3 -12   1      342.18      434.30     47.07 o 
   4 -12   1      380.07      439.58     47.68 o 
   5 -12   1      479.27      494.34     50.23 o 
  -2 -11   1      113.97      148.81     30.47 o 
  -1 -11   1      250.20      266.77     37.36 o 
   0 -11   1       77.63       70.04     22.69 o 
   1 -11   1       40.95       49.24     20.89 o 
   2 -11   1        3.34        2.12     15.42 o 
   3 -11   1       27.93       80.89     23.35 o 
   4 -11   1      125.35       69.00     23.96 o 
   5 -11   1      145.54       94.24     25.85 o 
   6 -11   1      423.58      284.98     38.35 o 
   7 -11   1      120.42      178.10     34.29 o 
  -4 -10   1      129.20      126.73     23.84 o 
  -3 -10   1      168.10      153.93     20.41 o 
  -2 -10   1      249.04      287.02     33.72 o 
  -1 -10   1      460.64      504.63     43.72 o 
   0 -10   1      742.04      773.23     51.08 o 
   1 -10   1     1236.99     1247.39     63.06 o 
   2 -10   1      167.64      198.05     30.28 o 
   3 -10   1      557.93      594.00     44.90 o 
   4 -10   1      220.29      258.09     33.82 o 
   5 -10   1       44.14       15.85     17.73 o 
   6 -10   1        1.04       23.49     15.75 o 
   7 -10   1       65.98       78.05     16.02 o 
   8 -10   1      115.29       98.85     27.29 o 
  -5  -9   1      379.37      408.97     43.35 o 
  -4  -9   1      224.36      208.61     23.21 o 
  -3  -9   1      220.15      227.13     21.54 o 
  -2  -9   1       68.69       45.47     12.09 o 
  -1  -9   1       54.53       34.28     32.99 o 
   0  -9   1      118.39      151.02     26.27 o 
   1  -9   1      305.32      281.72     30.85 o 
   2  -9   1       35.17       42.54     17.73 o 
   3  -9   1      546.09      542.03     39.85 o 
   4  -9   1      766.36      830.12     48.86 o 
   5  -9   1      660.49      652.28     28.26 o 
   6  -9   1      167.19      179.12     18.70 o 
   7  -9   1      234.12      227.73     33.37 o 
   8  -9   1      125.89      169.99     20.53 o 
   9  -9   1      179.49      232.01     33.35 o 
  -6  -8   1      132.68      122.25     28.21 o 
  -5  -8   1      156.94      166.78     29.05 o 
  -4  -8   1      259.45      321.06     32.97 o 
  -3  -8   1      778.20      789.77     32.02 o 
  -2  -8   1      677.20      713.80     31.46 o 
  -1  -8   1       96.07      128.34     14.57 o 
   0  -8   1      175.96      175.71     15.42 o 
   1  -8   1      363.03      383.41     32.50 o 
   2  -8   1      110.46      130.41     21.74 o 
   3  -8   1      201.01      188.46     14.48 o 
   4  -8   1      586.96      575.77     24.20 o 
   5  -8   1       11.24       12.89      8.09 o 
   6  -8   1     1013.63      971.96     34.28 o 
   7  -8   1      892.86      819.51     37.14 o 
   8  -8   1      791.61      810.16     47.78 o 
   9  -8   1      943.49     1051.13     57.35 o 
  -7  -7   1      189.57      224.51     35.52 o 
  -6  -7   1       31.98       93.95     23.63 o 
  -5  -7   1        0.15       -9.57     11.70 o 
  -4  -7   1       25.36       19.43     13.68 o 
  -3  -7   1       38.24       19.86     12.88 o 
  -2  -7   1     1133.60     1056.86     33.25 o 
  -1  -7   1      135.99      162.79     14.24 o 
   0  -7   1     1197.43     1226.30     33.13 o 
   1  -7   1     2003.79     1982.08     41.43 o 
   2  -7   1     1901.73     1905.47     38.54 o 
   4  -7   1        7.16       15.74     11.06 o 
   5  -7   1     4291.49     4065.61     71.01 o 
   6  -7   1        2.03        5.23      7.24 o 
   7  -7   1       12.60       11.48      8.44 o 
   8  -7   1       42.44       38.91     15.56 o 
   9  -7   1       54.57       55.28     18.54 o 
  10  -7   1      223.99      181.92     29.81 o 
  -8  -6   1      172.52      151.12     29.95 o 
  -7  -6   1      427.59      390.72     39.52 o 
  -6  -6   1      642.81      744.42     47.02 o 
  -5  -6   1      448.50      468.97     35.61 o 
  -4  -6   1      742.93      722.34     40.52 o 
  -3  -6   1      700.84      694.75     36.65 o 
  -2  -6   1      991.74      924.02     39.52 o 
  -1  -6   1      171.06      167.58     13.04 o 
   0  -6   1        2.98       -1.46      9.67 o 
   1  -6   1       15.69        9.37      4.05 o 
   2  -6   1      496.67      485.26     12.85 o 
   3  -6   1     1319.81     1321.32     31.46 o 
   4  -6   1     2319.33     2319.41     46.02 o 
   5  -6   1     4311.60     4304.68     71.01 o 
   6  -6   1     1456.34     1448.05     39.40 o 
   7  -6   1     1481.42     1664.90     61.13 o 
   8  -6   1     1466.43     1417.75     59.19 o 
   9  -6   1      455.30      495.66     39.01 o 
  10  -6   1      102.04      119.90     24.81 o 
  -9  -5   1       38.26       47.21     21.37 o 
  -8  -5   1        1.06        8.82     15.19 o 
  -7  -5   1        2.83        5.47     14.34 o 
  -6  -5   1       19.39       35.85     15.23 o 
  -5  -5   1      181.98      144.09     22.22 o 
  -4  -5   1      479.41      445.81     30.42 o 
  -3  -5   1      878.42      875.91     38.58 o 
  -2  -5   1     1403.41     1399.50     46.08 o 
  -1  -5   1     1581.00     1473.88     44.19 o 
   0  -5   1     2045.96     2041.90     26.54 o 
   1  -5   1      492.10      424.89     11.17 o 
   2  -5   1     1327.32     1329.12     24.61 o 
   3  -5   1       14.72       20.40      5.46 o 
   4  -5   1      151.43      134.68     11.23 o 
   5  -5   1      580.94      571.92     22.05 o 
   6  -5   1      594.62      675.08     35.14 o 
   7  -5   1      575.51      657.73     37.26 o 
   8  -5   1     2490.05     2362.72     76.22 o 
   9  -5   1      427.34      423.08     34.81 o 
  10  -5   1      637.96      665.18     44.90 o 
  -9  -4   1      236.03      212.76     33.86 o 
  -8  -4   1      452.58      487.22     41.93 o 
  -7  -4   1      579.43      524.39     38.39 o 
  -6  -4   1      698.97      673.86     40.94 o 
  -5  -4   1       98.93      101.97     17.83 o 
  -4  -4   1       53.45       52.64     13.21 o 
  -3  -4   1      190.73      164.37     17.40 o 
  -2  -4   1      764.68      806.49     31.84 o 
  -1  -4   1     4871.83     5025.83     93.25 o 
   0  -4   1     8224.93     8550.46     76.76 o 
   1  -4   1     8393.32     8531.77     76.61 o 
   2  -4   1     9359.37     9564.33    108.24 o 
   3  -4   1     8543.44     8512.63    101.21 o 
   4  -4   1     4646.97     4590.48     66.19 o 
   5  -4   1     3116.66     3092.71     61.27 o 
   6  -4   1      542.10      580.14     31.55 o 
   7  -4   1      706.88      673.38     36.69 o 
   8  -4   1        0.22       -0.33      9.39 o 
   9  -4   1        0.55       -8.30      8.30 o 
  10  -4   1       88.13       75.65     19.24 o 
  11  -4   1      140.28      157.39     26.65 o 
 -10  -3   1       69.18      115.32     27.92 o 
  -9  -3   1       15.43       26.55     15.75 o 
  -8  -3   1      144.77      134.94     24.62 o 
  -7  -3   1      671.27      738.66     43.58 o 
  -6  -3   1     1437.29     1327.29     53.96 o 
  -5  -3   1     2256.94     2314.33     68.63 o 
  -4  -3   1     2286.29     2272.34     35.61 o 
  -3  -3   1     4306.29     4471.07     53.97 o 
  -2  -3   1     3443.02     3452.06     71.93 o 
  -1  -3   1      596.05      546.43      9.56 o 
   0  -3   1     1454.22     1413.08     25.47 o 
   1  -3   1        2.48       -2.00      2.00 o 
   2  -3   1       13.55       10.16      4.03 o 
   3  -3   1     1904.29     1913.70     51.06 o 
   4  -3   1     1739.00     1725.65     33.76 o 
   5  -3   1      654.85      623.02     20.16 o 
   6  -3   1     1527.44     1568.73     51.98 o 
   7  -3   1     2061.96     2131.56     64.76 o 
   8  -3   1     1080.54     1043.35     46.46 o 
   9  -3   1      636.40      637.87     39.24 o 
  10  -3   1      177.05      177.58     25.52 o 
  11  -3   1      490.53      585.51     43.72 o 
 -10  -2   1      121.02      120.23     27.31 o 
  -9  -2   1      149.01      144.85     25.75 o 
  -8  -2   1      244.68      255.26     29.29 o 
  -7  -2   1        1.15       -7.50      7.50 o 
  -6  -2   1      252.69      245.44     14.64 o 
  -5  -2   1     1020.48     1041.07     37.76 o 
  -4  -2   1     3456.76     3577.56     49.76 o 
  -3  -2   1     3238.90     3323.36     43.57 o 
  -2  -2   1     4461.20     4434.66     50.78 o 
  -1  -2   1    15054.21    14731.55    146.33 o 
   0  -2   1     2413.49     2404.55     37.97 o 
   1  -2   1     4838.69     4957.35     56.35 o 
   2  -2   1      841.11      755.47     16.63 o 
   3  -2   1     1950.11     1912.80     44.62 o 
   4  -2   1      257.49      250.72     10.52 o 
   5  -2   1       85.60       95.69      9.27 o 
   6  -2   1       72.68       90.92     10.75 o 
   7  -2   1      359.45      381.84     19.46 o 
   8  -2   1      627.12      662.96     36.88 o 
   9  -2   1      381.06      408.41     32.17 o 
  10  -2   1      413.65      327.52     31.18 o 
 -11  -1   1      223.31      117.58     28.96 o 
 -10  -1   1      325.79      291.01     33.25 o 
  -9  -1   1      758.66      745.93     46.03 o 
  -8  -1   1     4245.77     4099.41    106.64 o 
  -7  -1   1      167.76      175.14     13.38 o 
  -6  -1   1     2908.25     2967.40     50.56 o 
  -5  -1   1     2225.51     2241.19     39.06 o 
  -4  -1   1     1396.05     1340.22     26.09 o 
  -3  -1   1      570.23      573.95     14.13 o 
  -2  -1   1      262.22      269.24     14.90 o 
  -1  -1   1        2.59       -1.79      1.79 o 
   1  -1   1      810.70      850.73     19.67 o 
   2  -1   1     2787.97     2958.84     53.34 o 
   3  -1   1     7340.36     7403.13    117.75 o 
   4  -1   1     9823.77     9651.42    556.51 o 
   6  -1   1     1882.62     1925.57     70.06 o 
   7  -1   1     2173.82     2094.50     44.03 o 
   8  -1   1      854.97      894.76     59.22 o 
   9  -1   1      249.94      238.52     25.14 o 
 -10   0   1       77.76       77.02     21.88 o 
  -9   0   1        9.45        7.76      8.08 o 
  -8   0   1     1621.53     1660.11     40.49 o 
  -7   0   1      196.75      213.24     22.71 o 
  -6   0   1      613.47      627.60     20.94 o 
  -5   0   1     2691.67     2588.17     42.44 o 
  -4   0   1     3436.32     3257.22     46.07 o 
  -3   0   1      951.15      859.13     17.59 o 
  -2   0   1      586.49      520.80     11.62 o 
  -1   0   1     6244.21     6394.86     91.36 o 
   0   0   1     5016.58     5319.11     75.84 o 
   1   0   1      409.50      425.01     12.17 o 
   2   0   1       18.76       24.32      4.46 o 
   3   0   1        0.65        3.66      5.47 o 
   4   0   1      431.30      460.41     17.90 o 
   5   0   1      888.18      956.84     24.55 o 
   6   0   1     1880.42     1832.25     64.83 o 
   7   0   1      852.01      844.34     36.60 o 
   8   0   1     1801.60     1810.74     43.93 o 
   9   0   1      730.68      905.68     48.82 o 
 -10   1   1      423.50      438.17     34.01 o 
  -9   1   1      229.35      239.69     17.91 o 
  -8   1   1      410.82      431.42     20.32 o 
  -7   1   1      691.57      703.55     30.07 o 
  -6   1   1       90.26      110.63      9.97 o 
  -5   1   1     1085.12     1162.14     25.84 o 
  -4   1   1       18.62       19.24      6.60 o 
  -2   1   1     9363.78     9838.10    141.83 o 
  -1   1   1     8693.08     9121.42    128.34 o 
   0   1   1    18460.08    17550.12    235.69 o 
   1   1   1    16685.55    16645.53    163.50 o 
   2   1   1     8233.45     8178.85     87.81 o 
   3   1   1     6241.02     6526.11     76.27 o 
   4   1   1     4619.74     4753.10     63.04 o 
   5   1   1     1030.59     1008.57     25.43 o 
   6   1   1       58.87       71.42      9.42 o 
   7   1   1       26.21       52.68     15.66 o 
   8   1   1        1.69      -10.57     10.57 o 
   9   1   1      188.24      219.89     29.43 o 
  10   1   1      251.59      274.65     34.95 o 
 -11   2   1       93.09      103.48     22.92 o 
 -10   2   1      108.11      125.89     22.55 o 
  -9   2   1      462.08      406.05     29.71 o 
  -8   2   1     1534.74     1617.36     39.21 o 
  -7   2   1     2627.93     2600.85     48.20 o 
  -6   2   1     3458.72     3491.37     54.20 o 
  -5   2   1      629.84      548.57     16.85 o 
  -4   2   1    15000.52    15698.03    162.68 o 
  -3   2   1     3479.26     3271.79     62.45 o 
  -2   2   1     1014.56     1024.72     22.14 o 
  -1   2   1      139.39      146.97     10.52 o 
   0   2   1      127.43      130.81      5.19 o 
   1   2   1       60.10       58.99      7.62 o 
   2   2   1     3573.63     3936.73     48.22 o 
   3   2   1     1815.11     1878.72     30.42 o 
   4   2   1     1718.52     1709.80     31.26 o 
   5   2   1     1428.73     1463.17     30.90 o 
   6   2   1     1042.82     1006.94     46.18 o 
   7   2   1      323.08      313.75     30.19 o 
   8   2   1      281.37      301.72     31.84 o 
   9   2   1       74.06       69.90     21.13 o 
  10   2   1       13.95        1.04     17.88 o 
 -11   3   1      311.86      318.60     33.82 o 
 -10   3   1      129.65      158.01     24.57 o 
  -9   3   1      139.13      137.58     21.37 o 
  -8   3   1       23.37       28.39     12.69 o 
  -7   3   1      101.83      154.37     19.57 o 
  -6   3   1      723.27      739.93     21.27 o 
  -5   3   1     1725.35     1618.58     30.21 o 
  -4   3   1     5004.34     5023.58     68.95 o 
  -3   3   1     5106.54     4895.20     99.87 o 
  -2   3   1     5626.38     5824.25     55.89 o 
  -1   3   1     3607.21     3649.95     38.20 o 
   0   3   1     4327.19     4613.43     45.38 o 
   1   3   1     1108.03     1145.78     18.56 o 
   2   3   1      199.16      199.94      7.29 o 
   3   3   1        5.67       14.69      4.43 o 
   4   3   1        0.37       -2.64      7.78 o 
   5   3   1      278.89      262.62     25.14 o 
   6   3   1      393.04      490.52     34.62 o 
   7   3   1      576.83      537.74     38.68 o 
   8   3   1      404.78      409.92     38.68 o 
   9   3   1      415.94      321.48     37.59 o 
 -11   4   1      634.32      740.12     47.64 o 
 -10   4   1      625.20      703.95     43.20 o 
  -9   4   1     1420.59     1435.06     59.19 o 
  -8   4   1     1484.59     1480.81     57.49 o 
  -7   4   1      918.80      917.09     42.07 o 
  -6   4   1      559.13      537.64     30.09 o 
  -5   4   1      119.35      116.46     11.36 o 
  -4   4   1        0.56        0.02      4.21 o 
  -3   4   1      157.94      152.95      7.26 o 
  -2   4   1     5877.40     6361.04    126.57 o 
  -1   4   1       17.36        5.47      2.82 o 
   0   4   1     3984.67     4106.57     43.39 o 
   1   4   1     2133.69     2208.31     30.09 o 
   2   4   1     2148.12     2056.00     58.39 o 
   3   4   1     1656.91     1598.44     54.33 o 
   4   4   1      773.84      814.17     40.52 o 
   5   4   1      849.14      800.78     43.44 o 
   6   4   1      166.00      193.38     26.55 o 
   7   4   1      111.69       91.08     22.26 o 
   8   4   1       25.61       36.46     18.39 o 
   9   4   1       12.51       11.18     18.16 o 
 -11   5   1        5.20       -9.15      9.15 o 
 -10   5   1      112.66      144.19     25.38 o 
  -9   5   1      351.44      352.47     32.50 o 
  -8   5   1      809.77      906.10     46.41 o 
  -7   5   1     1227.36     1302.67     52.35 o 
  -6   5   1     1971.80     1925.92     60.70 o 
  -5   5   1     1696.63     1726.30     39.49 o 
  -4   5   1     3073.72     3010.70     67.85 o 
  -3   5   1     1319.09     1339.24     22.57 o 
  -2   5   1       17.17        8.06      3.42 o 
  -1   5   1     1566.67     1703.50     25.36 o 
   0   5   1      191.91      205.31     10.23 o 
   1   5   1      299.18      286.09     19.43 o 
   2   5   1      407.41      457.55     28.72 o 
   3   5   1      331.35      384.07     28.02 o 
   4   5   1      626.81      631.22     38.77 o 
   5   5   1     1020.34      947.04     49.38 o 
   6   5   1      836.61      800.26     48.77 o 
   7   5   1      529.03      518.02     44.10 o 
   8   5   1      275.15      374.26     42.35 o 
 -10   6   1      189.01      182.96     27.97 o 
  -9   6   1       59.55       50.23     17.59 o 
  -8   6   1       78.19       44.62     15.42 o 
  -7   6   1       77.53       89.00     18.68 o 
  -6   6   1     1055.89     1028.08     47.07 o 
  -5   6   1      240.61      231.50     18.84 o 
  -4   6   1      498.49      521.46     20.97 o 
  -3   6   1      866.23      893.01     23.86 o 
  -2   6   1     2525.78     2711.01     38.30 o 
  -1   6   1     2945.45     3045.06     49.55 o 
   0   6   1     2294.85     2388.73     47.53 o 
   1   6   1      159.09      157.42     13.82 o 
   2   6   1     3355.61     3231.76    136.33 o 
   3   6   1      230.04      235.83     26.46 o 
   4   6   1      135.82      136.17     23.49 o 
   5   6   1       13.53       14.53     14.57 o 
   6   6   1       16.17       49.05     19.67 o 
   7   6   1       55.29       13.49     15.99 o 
 -10   7   1      549.62      605.18     46.93 o 
  -9   7   1      631.90      631.64     43.86 o 
  -8   7   1      687.62      689.52     42.59 o 
  -7   7   1      959.91     1004.02     50.87 o 
  -6   7   1      480.17      487.06     24.02 o 
  -5   7   1      314.54      281.11     24.95 o 
  -4   7   1      459.34      461.54     26.15 o 
  -3   7   1       36.44       41.27      8.26 o 
  -2   7   1      164.68      184.11     13.79 o 
  -1   7   1      689.49      649.30     47.47 o 
   0   7   1      827.52      831.90     28.92 o 
   1   7   1        3.34       -0.94      6.64 o 
   2   7   1     4018.89     3864.96     72.47 o 
   3   7   1      698.54      667.23     28.80 o 
   4   7   1      316.88      301.25     33.53 o 
   5   7   1      314.95      279.69     35.47 o 
   6   7   1      240.74      263.47     37.26 o 
  -9   8   1      116.36      146.31     26.46 o 
  -8   8   1       92.07       56.41     18.54 o 
  -7   8   1      354.38      384.85     24.53 o 
  -6   8   1      670.72      631.04     28.45 o 
  -5   8   1     2280.82     2356.81     54.45 o 
  -4   8   1     1461.46     1387.00     59.38 o 
  -3   8   1     1073.29     1021.18     49.81 o 
  -2   8   1     1615.36     1445.20     59.85 o 
  -1   8   1      838.53      932.64     31.65 o 
   0   8   1      525.35      508.41     28.61 o 
   1   8   1       79.71       89.30     14.26 o 
   2   8   1       16.50       36.72     13.75 o 
   3   8   1       64.73       50.33     13.15 o 
   4   8   1       29.77       37.70     16.32 o 
   5   8   1      258.30      282.85     37.97 o 
  -9   9   1      324.12      349.17     37.69 o 
  -8   9   1      173.38      212.42     29.64 o 
  -7   9   1       81.38       69.01     28.54 o 
  -6   9   1        2.66        1.13      9.02 o 
  -5   9   1       33.64       28.54     16.04 o 
  -4   9   1      392.24      342.75     34.20 o 
  -3   9   1      245.26      208.85     28.49 o 
  -2   9   1      644.00      603.48     42.59 o 
  -1   9   1      958.99     1029.72     54.95 o 
   0   9   1      661.28      654.81     30.10 o 
   1   9   1      350.32      336.36     23.98 o 
   2   9   1      221.08      263.26     23.13 o 
   3   9   1      162.36      133.69     37.87 o 
   4   9   1      196.66      160.74     33.02 o 
  -8  10   1      570.55      571.78     33.86 o 
  -7  10   1      657.79      623.48     51.17 o 
  -6  10   1      651.68      508.49     46.36 o 
  -5  10   1      647.91      597.78     46.08 o 
  -4  10   1      321.78      294.69     35.37 o 
  -3  10   1      136.33       65.56     22.07 o 
  -2  10   1        2.44       -2.08     14.95 o 
  -1  10   1        0.54      -14.29     15.00 o 
   0  10   1       71.45      102.16     24.20 o 
   1  10   1      114.44      100.65     25.04 o 
   2  10   1      182.84      169.37     21.59 o 
   3  10   1      161.62      267.57     38.16 o 
  -7  11   1       22.72        7.17     19.29 o 
  -6  11   1      282.68      309.17     40.85 o 
  -5  11   1      303.37      284.22     37.87 o 
  -4  11   1      308.59      295.78     38.77 o 
  -3  11   1      345.30      336.95     41.13 o 
  -2  11   1      262.03      339.07     40.42 o 
  -1  11   1      398.53      446.56     45.70 o 
   0  11   1       74.66       51.46     24.01 o 
   0 -12   2      326.53      311.01     40.85 o 
   1 -12   2      183.03      225.55     37.50 o 
   2 -12   2      224.72      224.60     37.31 o 
   3 -12   2      113.57      107.54     28.72 o 
   4 -12   2       59.75       56.50     24.38 o 
   5 -12   2       35.40       35.52     23.11 o 
  -2 -11   2        4.43       -7.36     13.77 o 
  -1 -11   2        1.14       -2.45     14.72 o 
   0 -11   2       96.13      127.21     28.35 o 
   1 -11   2      127.15      119.90     27.45 o 
   2 -11   2      259.69      269.03     37.03 o 
   3 -11   2      371.57      393.60     41.74 o 
   4 -11   2      633.78      656.26     49.81 o 
   5 -11   2      533.61      495.81     45.42 o 
   6 -11   2      444.38      381.24     42.45 o 
   7 -11   2      242.63      244.51     37.69 o 
  -4 -10   2      265.56      227.54     23.57 o 
  -3 -10   2      279.79      300.08     71.88 o 
  -2 -10   2      354.91      346.01     37.26 o 
  -1 -10   2      435.80      483.59     42.31 o 
   0 -10   2      369.54      318.23     36.03 o 
   1 -10   2      197.61      175.03     28.91 o 
   2 -10   2        6.68       19.43     16.46 o 
   3 -10   2        2.47       -9.86      9.86 o 
   4 -10   2      167.80      179.47     29.34 o 
   5 -10   2      314.88      411.85     39.67 o 
   6 -10   2      430.85      434.95     37.47 o 
   7 -10   2      549.14      535.01     30.86 o 
   8 -10   2      665.15      700.21     35.37 o 
  -5  -9   2        5.57       -2.78     15.75 o 
  -4  -9   2       15.75        5.13      8.71 o 
  -3  -9   2       40.58       57.85     13.05 o 
  -2  -9   2      319.09      260.73     27.99 o 
  -1  -9   2      587.71      640.32     44.19 o 
   0  -9   2      964.87     1046.84     54.76 o 
   1  -9   2     1668.86     1606.32     67.31 o 
   2  -9   2      920.32      994.11     52.68 o 
   3  -9   2      764.89      779.13     46.60 o 
   4  -9   2     1255.78      754.98     36.69 o 
   5  -9   2      361.91      351.57     22.09 o 
   6  -9   2       71.92       64.17     13.04 o 
   7  -9   2        2.90       14.09     10.45 o 
   8  -9   2        9.82       14.04     10.87 o 
   9  -9   2       74.03       32.97     17.64 o 
  -6  -8   2      423.55      356.67     39.57 o 
  -5  -8   2      284.53      261.11     32.64 o 
  -4  -8   2      300.78      291.67     31.60 o 
  -3  -8   2     2142.11     1973.18     69.43 o 
  -2  -8   2       82.91       71.50     14.90 o 
  -1  -8   2       42.29       39.24      9.22 o 
   0  -8   2        7.93        3.35      6.64 o 
   1  -8   2      213.98      233.05     26.60 o 
   2  -8   2      650.48      681.92     41.22 o 
   3  -8   2     1202.99     1248.40     33.75 o 
   4  -8   2     1078.00     1057.25     33.16 o 
   5  -8   2      909.46      912.51     35.59 o 
   6  -8   2      860.30      799.58     35.37 o 
   7  -8   2      327.53      360.46     23.92 o 
   8  -8   2      245.57      325.49     33.06 o 
   9  -8   2      226.94      294.88     34.20 o 
  -7  -7   2       18.16       16.41     16.65 o 
  -6  -7   2      117.79       65.75     20.80 o 
  -5  -7   2      300.87      301.39     32.12 o 
  -4  -7   2      535.62      584.38     38.63 o 
  -3  -7   2     3312.01     3255.38     89.28 o 
  -2  -7   2      474.57      502.60     30.80 o 
  -1  -7   2     1546.04     1563.59     44.90 o 
   0  -7   2     2029.29     1968.40     41.84 o 
   1  -7   2     1698.57     1812.15     62.12 o 
   2  -7   2      349.97      322.94     29.31 o 
   3  -7   2       31.71       24.64      6.98 o 
   4  -7   2       95.73      118.85     12.49 o 
   5  -7   2      113.76      114.30     16.11 o 
   6  -7   2      597.41      635.10     27.39 o 
   7  -7   2      730.69      734.50     35.02 o 
   8  -7   2      672.46      686.17     42.87 o 
   9  -7   2      697.15      628.25     43.72 o 
  10  -7   2      535.50      389.45     38.49 o 
  -8  -6   2      248.41      213.57     33.86 o 
  -7  -6   2      356.07      313.04     35.85 o 
  -6  -6   2      363.43      330.02     33.44 o 
  -5  -6   2       37.83       66.55     17.64 o 
  -4  -6   2       18.99       -3.58      9.43 o 
  -3  -6   2       55.24       68.67     15.23 o 
  -2  -6   2       27.46       16.41      8.25 o 
  -1  -6   2      787.40      760.21     24.26 o 
   0  -6   2     3326.16     3460.96     40.97 o 
   1  -6   2      422.47      401.41     11.68 o 
   2  -6   2     1587.25     1595.65     33.53 o 
   3  -6   2     2144.55     2147.07     42.06 o 
   4  -6   2     1448.55     1439.02     35.31 o 
   5  -6   2     1352.03     1295.93     35.14 o 
   6  -6   2      673.44      650.06     26.60 o 
   7  -6   2      188.28      146.59     22.12 o 
   8  -6   2       32.32       32.17     13.58 o 
   9  -6   2        3.48        4.91      9.95 o 
  10  -6   2       52.06       39.05     16.32 o 
  -9  -5   2      137.91      117.25     28.87 o 
  -8  -5   2      379.34      341.24     37.26 o 
  -7  -5   2      577.31      576.88     41.46 o 
  -6  -5   2     1308.00     1172.54     55.18 o 
  -5  -5   2      978.79      939.30     46.60 o 
  -4  -5   2     1536.15     1562.22     55.99 o 
  -3  -5   2     1980.33     1766.59     56.17 o 
  -2  -5   2     1289.43     1297.81     43.49 o 
  -1  -5   2     1397.34     1398.00     29.57 o 
   0  -5   2      356.66      425.54     14.56 o 
   1  -5   2     1454.28     1668.13     23.76 o 
   2  -5   2      167.58      173.98     10.69 o 
   3  -5   2     1063.24     1000.41     27.76 o 
   4  -5   2     1637.84     1612.37     36.25 o 
   5  -5   2     1908.67     1918.66     42.14 o 
   6  -5   2     1623.23     1700.65     58.16 o 
   7  -5   2     1763.42     1747.72     62.12 o 
   8  -5   2     1583.68     1427.99     58.30 o 
   9  -5   2      419.78      504.39     38.72 o 
  10  -5   2      293.07      288.84     32.97 o 
  -9  -4   2      122.86       82.68     22.88 o 
  -8  -4   2       87.12       97.40     23.16 o 
  -7  -4   2       14.56       13.30     11.51 o 
  -6  -4   2        0.52        7.55      9.81 o 
  -5  -4   2      267.63      227.10     23.25 o 
  -4  -4   2      363.12      341.29     24.43 o 
  -3  -4   2     1263.22     1237.86     20.66 o 
  -2  -4   2     2084.99     2074.52     28.72 o 
  -1  -4   2     4631.23     4686.59     54.83 o 
   0  -4   2     4932.89     4947.71     49.28 o 
   1  -4   2     6390.91     6400.24    115.79 o 
   2  -4   2     4017.61     4053.96     78.44 o 
   3  -4   2     3066.01     2963.15     65.94 o 
   4  -4   2      501.40      459.43     17.50 o 
   5  -4   2      200.56      246.54     21.13 o 
   6  -4   2       72.36      106.92     17.03 o 
   7  -4   2      305.21      344.92     27.54 o 
   8  -4   2      778.31      783.75     42.02 o 
   9  -4   2      530.40      452.79     35.85 o 
  10  -4   2      650.42      680.60     44.29 o 
 -10  -3   2      241.03      213.47     33.72 o 
  -9  -3   2      507.87      509.15     42.54 o 
  -8  -3   2      495.34      421.66     36.55 o 
  -7  -3   2     1217.41     1208.20     54.67 o 
  -6  -3   2     1216.87     1186.50     50.18 o 
  -5  -3   2      971.38      948.97     41.65 o 
  -4  -3   2      750.06      726.05     18.01 o 
  -3  -3   2     2148.69     2195.69     61.03 o 
  -2  -3   2        2.02        2.53      2.68 o 
  -1  -3   2      666.91      669.56     13.59 o 
   0  -3   2      776.98      832.00     14.18 o 
   1  -3   2      986.33     1002.19     19.72 o 
   2  -3   2     2042.89     1882.43     41.98 o 
   3  -3   2    13432.43    14201.47    225.19 o 
   4  -3   2      349.69      283.95     11.41 o 
   5  -3   2     2016.93     2035.67     43.35 o 
   6  -3   2     1077.70     1090.05     42.50 o 
   7  -3   2      454.11      493.40     31.22 o 
   8  -3   2       47.90       27.78     11.51 o 
   9  -3   2        5.24        1.98     10.00 o 
  10  -3   2       20.33       13.63     13.91 o 
  11  -3   2       67.78       39.01     16.32 o 
 -10  -2   2       22.26       25.09     17.59 o 
  -9  -2   2       90.68       94.80     21.84 o 
  -8  -2   2      149.42      168.15     24.53 o 
  -7  -2   2      295.08      272.24     26.98 o 
  -6  -2   2     1508.76     1515.38     33.31 o 
  -5  -2   2     3544.21     3590.26     53.34 o 
  -4  -2   2     5398.35     5150.04     64.95 o 
  -3  -2   2     5370.46     5498.01     85.51 o 
  -2  -2   2     5206.67     5249.35     60.08 o 
  -1  -2   2     6160.93     6098.20     65.87 o 
   0  -2   2      843.31      896.29     21.84 o 
   1  -2   2     2463.27     2525.68     34.08 o 
   2  -2   2      291.41      315.92     11.12 o 
   3  -2   2     2879.80     3093.40     41.72 o 
   4  -2   2      165.86      135.80      8.75 o 
   5  -2   2     1318.91     1389.70     30.45 o 
   6  -2   2     2444.26     2467.66     45.42 o 
   7  -2   2     1469.71     1450.96     51.98 o 
   8  -2   2      741.54      683.67     37.73 o 
   9  -2   2      605.37      616.79     39.29 o 
  10  -2   2      262.91      303.28     30.99 o 
 -11  -1   2      345.97      395.91     40.47 o 
 -10  -1   2      698.92      770.64     49.19 o 
  -9  -1   2     1114.38     1178.91     55.99 o 
  -8  -1   2      463.27      498.48     22.24 o 
  -7  -1   2     1192.78     1130.58     31.84 o 
  -6  -1   2      361.28      372.76     45.47 o 
  -5  -1   2        7.36       15.62      6.30 o 
  -4  -1   2      462.25      498.71     15.25 o 
  -3  -1   2      279.88      268.98     10.11 o 
  -2  -1   2      423.06      423.22     15.47 o 
  -1  -1   2     5809.82     5637.05     89.85 o 
   0  -1   2    12206.64    12315.76    170.83 o 
   1  -1   2      500.40      440.15     15.66 o 
   2  -1   2      388.94      351.26     10.79 o 
   3  -1   2     2098.14     2116.47     33.44 o 
   4  -1   2     1983.12     2019.30     50.04 o 
   6  -1   2     1506.47     1465.43     34.25 o 
   7  -1   2      747.66      712.85     35.82 o 
   8  -1   2      319.38      320.21     19.81 o 
   9  -1   2      371.90      400.48     31.88 o 
 -10   0   2      331.04      352.33     34.62 o 
  -9   0   2      722.08      788.12     41.98 o 
  -8   0   2     1755.23     1833.38    102.56 o 
  -7   0   2     1144.42     1181.17     31.16 o 
  -6   0   2     1055.16     1076.41     44.97 o 
  -5   0   2     2259.52     2148.31     41.86 o 
  -4   0   2     1362.84     1275.56     25.37 o 
  -3   0   2       48.17       45.00      7.69 o 
  -2   0   2      196.05      253.14     12.92 o 
  -1   0   2       23.72       27.92      5.14 o 
   0   0   2     1450.44     1632.17     33.68 o 
   1   0   2      568.07      602.43     13.46 o 
   2   0   2      940.30      940.83     19.01 o 
   3   0   2     2251.46     2177.27     34.71 o 
   4   0   2     3083.65     3091.32     47.27 o 
   5   0   2     2447.80     2507.23     44.32 o 
   6   0   2        3.58        4.58      5.45 o 
   7   0   2     3521.42     3515.38     61.99 o 
   8   0   2      454.67      534.01     36.98 o 
   9   0   2       60.02       77.16     21.70 o 
 -10   1   2      103.66      141.45     21.98 o 
  -9   1   2       16.27       15.34     14.15 o 
  -8   1   2       12.48       -1.24      9.48 o 
  -7   1   2      211.35      214.96     19.90 o 
  -6   1   2      728.87      717.09     32.71 o 
  -5   1   2     1452.17     1355.96     28.30 o 
  -4   1   2     5148.78     5033.14     90.65 o 
  -1   1   2      356.26      365.14     10.43 o 
   0   1   2     7505.76     7741.31     89.10 o 
   1   1   2      828.02      816.34     16.53 o 
   2   1   2       12.95       11.12      4.06 o 
   3   1   2        1.47        2.66      3.32 o 
   4   1   2      193.80      184.09     12.29 o 
   5   1   2      421.60      428.72     17.28 o 
   6   1   2      951.99      996.82     37.26 o 
   7   1   2     1786.75     1737.68     64.99 o 
   8   1   2      898.66      950.11     50.99 o 
   9   1   2      350.44      392.80     38.35 o 
  10   1   2      725.02      746.87     53.53 o 
 -11   2   2      231.36      198.28     27.03 o 
 -10   2   2      386.70      358.84     31.79 o 
  -9   2   2      485.06      512.93     34.15 o 
  -7   2   2      640.64      662.87     33.58 o 
  -6   2   2       72.87       62.60      8.01 o 
  -5   2   2      102.47      121.22     22.64 o 
  -4   2   2      293.01      304.17     18.35 o 
  -3   2   2      104.91      108.95     11.27 o 
  -2   2   2       79.61       65.52      4.71 o 
  -1   2   2     3580.40     3269.27    200.52 o 
   0   2   2     1628.13     1607.16     20.70 o 
   1   2   2     4312.67     4267.80     52.77 o 
   2   2   2     4447.01     4662.90     58.49 o 
   3   2   2     2491.52     2411.42     38.22 o 
   4   2   2     2685.16     2782.24     44.68 o 
   5   2   2     1162.00     1158.34     47.97 o 
   6   2   2      273.83      248.99     26.37 o 
   7   2   2       23.27       10.19     12.03 o 
   8   2   2       25.49       57.26     19.72 o 
   9   2   2        5.56       13.16     17.55 o 
 -11   3   2       14.88       30.52     16.37 o 
 -10   3   2      175.23      160.79     24.48 o 
  -9   3   2      175.30      193.80     24.34 o 
  -8   3   2     1417.48     1303.94     51.55 o 
  -7   3   2      708.68      686.82     22.80 o 
  -6   3   2     1479.94     1482.85     31.89 o 
  -5   3   2     1790.65     1795.36     51.41 o 
  -4   3   2     2480.14     2510.82     59.66 o 
  -3   3   2     1347.46     1391.81     28.28 o 
  -2   3   2       29.80       23.03      5.57 o 
  -1   3   2       33.77       29.21      3.88 o 
   0   3   2       75.60       97.40      6.76 o 
   1   3   2     1837.84     1844.86     29.52 o 
   2   3   2     1837.52     1846.09     30.17 o 
   3   3   2     3062.83     2947.70     43.63 o 
   4   3   2     1505.30     1413.89     53.53 o 
   5   3   2     1916.30     1723.53     63.34 o 
   6   3   2     1090.17     1115.09     53.58 o 
   7   3   2      672.29      755.03     46.93 o 
   8   3   2      214.85      230.50     33.11 o 
   9   3   2      197.85      205.78     35.61 o 
 -11   4   2      420.52      423.31     38.02 o 
 -10   4   2      130.37      129.00     23.87 o 
  -9   4   2      948.66      874.97     46.84 o 
  -8   4   2       23.58       11.08     10.38 o 
  -7   4   2        1.41       -0.33      8.25 o 
  -6   4   2       52.21       31.79     11.23 o 
  -5   4   2      831.11      825.87     35.00 o 
  -4   4   2     2538.85     2467.74     60.42 o 
  -3   4   2     4967.20     5075.54     58.32 o 
  -2   4   2     3293.74     3184.32     50.54 o 
  -1   4   2     6600.29     6839.73     67.68 o 
   0   4   2     4210.73     4239.71     46.52 o 
   1   4   2     2381.84     2430.06     40.86 o 
   2   4   2      644.54      686.45     34.20 o 
   3   4   2      307.29      290.54     25.94 o 
   4   4   2       22.26       14.29     11.65 o 
   5   4   2       76.06       99.19     21.13 o 
   6   4   2      308.85      308.75     33.49 o 
   7   4   2      172.36      186.30     30.56 o 
   8   4   2      246.18      258.04     36.88 o 
 -11   5   2      191.05      134.38     25.23 o 
 -10   5   2      403.18      386.95     36.22 o 
  -9   5   2      952.48      909.54     48.72 o 
  -8   5   2      851.03      858.60     45.14 o 
  -7   5   2      312.10      300.26     27.26 o 
  -6   5   2     1099.61     1220.79     48.34 o 
  -5   5   2      119.00      119.88     12.37 o 
  -4   5   2        5.34       12.34      5.87 o 
  -3   5   2      156.04      173.26      8.95 o 
  -2   5   2     1304.59     1389.42     24.10 o 
  -1   5   2     1376.47     1351.23     23.35 o 
   0   5   2     1318.75     1361.96     22.76 o 
   1   5   2     2351.59     2399.39     47.12 o 
   2   5   2     1874.54     1935.92     64.33 o 
   3   5   2     1466.77     1479.92     58.72 o 
   4   5   2      739.02      714.47     44.10 o 
   5   5   2      613.62      684.28     45.99 o 
   6   5   2      409.88      421.14     40.56 o 
   7   5   2      130.63      125.13     28.44 o 
 -10   6   2       95.54       54.33     18.58 o 
  -9   6   2      252.93      270.68     31.04 o 
  -8   6   2      434.07      412.70     34.20 o 
  -7   6   2      304.93      354.73     30.47 o 
  -6   6   2     7055.86     6941.38    103.30 o 
  -5   6   2      499.76      461.84     21.74 o 
  -4   6   2     2009.82     1901.15     41.76 o 
  -3   6   2     1956.56     1974.34     40.16 o 
  -2   6   2     1314.49     1309.13     24.66 o 
  -1   6   2      463.77      445.17     19.19 o 
   0   6   2        8.64       10.59      6.46 o 
   1   6   2      255.06      268.84     19.46 o 
   2   6   2      356.43      377.68     21.26 o 
   3   6   2      212.98      221.49     27.97 o 
   4   6   2      210.19      229.74     29.48 o 
   5   6   2      262.21      308.23     35.00 o 
   6   6   2      567.52      618.72     49.85 o 
   7   6   2      336.62      408.03     44.95 o 
 -10   7   2      353.77      373.65     38.02 o 
  -9   7   2      177.91      168.15     28.72 o 
  -8   7   2      224.02      224.74     28.87 o 
  -7   7   2      112.30      113.28     41.65 o 
  -6   7   2      706.84      733.34     45.66 o 
  -5   7   2       77.06       97.77     13.23 o 
  -4   7   2      115.56      137.19     13.51 o 
  -3   7   2     1258.00     1253.47     32.33 o 
  -2   7   2     2215.92     2089.14     45.57 o 
  -1   7   2     1501.44     1529.29     39.64 o 
   0   7   2      962.56      985.93     54.41 o 
   1   7   2     1462.16     1564.88     42.85 o 
   2   7   2     1322.44     1379.27     41.18 o 
   3   7   2      539.16      513.57     27.34 o 
   4   7   2      207.86      191.02     30.33 o 
   5   7   2       88.71       77.54     23.44 o 
   6   7   2       13.34       14.34     19.48 o 
  -9   8   2      606.85      543.21     43.68 o 
  -8   8   2      677.30      731.54     46.88 o 
  -7   8   2      328.37      316.87     23.41 o 
  -6   8   2      663.16      723.14     30.59 o 
  -5   8   2      731.81      702.51     28.39 o 
  -4   8   2      496.21      517.45     36.93 o 
  -3   8   2        6.66        9.95     12.83 o 
  -2   8   2       44.96       51.22     16.70 o 
  -1   8   2        0.40       -0.97      6.96 o 
   0   8   2      220.93      222.52     18.81 o 
   1   8   2      239.20      256.88     21.05 o 
   2   8   2      402.62      443.32     29.38 o 
   3   8   2      389.26      372.23     38.11 o 
   4   8   2      435.32      456.00     44.10 o 
   5   8   2      173.14      199.70     35.14 o 
  -9   9   2       27.03        3.44     14.29 o 
  -8   9   2       52.89       50.18     19.76 o 
  -7   9   2      174.33      189.36     20.80 o 
  -6   9   2      584.73      557.38     49.95 o 
  -5   9   2      968.75     1001.52     55.51 o 
  -4   9   2     1370.89     1331.20     63.20 o 
  -3   9   2      394.32      514.81     39.81 o 
  -2   9   2     1571.65     1573.82     67.35 o 
  -1   9   2      901.86      924.21     52.12 o 
   0   9   2      379.45      402.25     25.30 o 
   1   9   2      106.67       99.27     18.72 o 
   2   9   2       27.25       22.80     12.15 o 
   3   9   2       22.08       26.98     18.96 o 
  -8  10   2      141.06      160.04     37.45 o 
  -7  10   2      348.52      345.16     40.66 o 
  -6  10   2       33.86       22.40     17.45 o 
  -5  10   2        9.86        1.75     14.86 o 
  -4  10   2        0.66       -2.92     14.76 o 
  -3  10   2      112.07      122.73     26.65 o 
  -2  10   2      262.07      272.99     33.68 o 
  -1  10   2      282.42      256.39     34.10 o 
   0  10   2      512.35      561.55     46.18 o 
   1  10   2      180.69      162.14     25.80 o 
   2  10   2      387.84      434.35     43.02 o 
  -6  11   2      547.04      617.07     52.73 o 
  -5  11   2      393.56      459.91     45.47 o 
  -4  11   2      280.80      268.80     36.98 o 
  -3  11   2      165.34      169.28     32.69 o 
  -2  11   2       85.76       74.00     24.01 o 
  -1  11   2       47.54       25.94     22.03 o 
   0 -12   3       35.18       24.62     18.68 o 
   1 -12   3        4.56       23.39     20.33 o 
   2 -12   3        0.02       13.91     18.02 o 
   3 -12   3      101.92       86.41     25.33 o 
   4 -12   3       46.14       41.36     20.09 o 
   5 -12   3      372.65      316.34     41.22 o 
  -3 -11   3       94.50       56.46     20.94 o 
  -2 -11   3      236.13      249.84     36.79 o 
  -1 -11   3      363.42      329.78     39.52 o 
   0 -11   3      729.97      722.01     52.78 o 
   1 -11   3      596.85      678.86     50.33 o 
   2 -11   3      456.96      472.32     45.61 o 
   3 -11   3      491.55      496.56     45.09 o 
   4 -11   3      435.80      397.70     40.99 o 
   5 -11   3      107.22       96.31     24.95 o 
   6 -11   3       38.89       26.74     19.34 o 
   7 -11   3        8.40       30.23     21.18 o 
  -4 -10   3      131.73      126.59     18.90 o 
  -3 -10   3       11.87       24.20     11.20 o 
  -2 -10   3       28.45       41.65     18.82 o 
  -1 -10   3        2.07       -0.66     11.93 o 
   0 -10   3       66.15       62.35     22.17 o 
   1 -10   3      227.84      188.66     29.81 o 
   2 -10   3      120.10      118.95     24.38 o 
   3 -10   3      618.86      647.16     46.18 o 
   4 -10   3      936.82      923.55     54.10 o 
   5 -10   3      773.88      753.38     50.14 o 
   6 -10   3      464.09      482.46     27.59 o 
   7 -10   3      504.29      515.20     30.55 o 
   8 -10   3      987.52     1061.55     43.84 o 
  -6  -9   3      107.45       94.00     26.70 o 
  -5  -9   3      201.06      277.38     35.56 o 
  -4  -9   3      634.89      564.71     41.65 o 
  -3  -9   3      709.49      675.94     69.38 o 
  -2  -9   3      674.76      617.70     28.60 o 
  -1  -9   3      742.49      679.37     45.00 o 
   0  -9   3      978.78      974.68     53.49 o 
   1  -9   3      852.02      765.55     46.03 o 
   2  -9   3      274.29      331.57     32.78 o 
   3  -9   3        0.34       -5.85      9.76 o 
   4  -9   3       42.24       44.64     10.42 o 
   5  -9   3      106.76       85.41     21.79 o 
   6  -9   3      176.34      168.10     18.49 o 
   7  -9   3      804.29      781.21     34.88 o 
   8  -9   3      721.59      703.00     47.83 o 
  -7  -8   3      112.12       90.70     25.85 o 
  -6  -8   3       43.01       12.45     16.08 o 
  -5  -8   3       19.82       11.08     14.10 o 
  -4  -8   3        6.50       17.07     12.73 o 
  -3  -8   3       11.84       21.51     13.63 o 
  -2  -8   3      441.65      408.73     21.99 o 
  -1  -8   3      522.77      509.92     22.80 o 
   0  -8   3     1323.80     1283.52     57.12 o 
   1  -8   3     2521.47     2472.00     79.66 o 
   2  -8   3     2255.78     2255.13     75.70 o 
   3  -8   3     1938.50     1119.85     41.69 o 
   4  -8   3     1562.10     1595.31     41.34 o 
   5  -8   3     2725.96     2649.68     57.15 o 
   6  -8   3      217.83      220.90     31.81 o 
   7  -8   3       16.43        9.52      9.43 o 
   8  -8   3       17.29       28.87     16.04 o 
   9  -8   3        2.63        3.91     14.34 o 
  -8  -7   3      296.89      293.98     40.09 o 
  -7  -7   3      275.21      306.11     36.98 o 
  -6  -7   3      616.38      645.04     45.14 o 
  -5  -7   3      832.13      829.69     47.87 o 
  -4  -7   3      995.31      957.27     47.40 o 
  -3  -7   3     1869.33     1699.33     59.76 o 
  -2  -7   3      766.81      759.51     35.94 o 
  -1  -7   3      260.57      251.52     21.08 o 
   0  -7   3      313.71      317.43     15.88 o 
   1  -7   3       41.68       49.19     13.75 o 
   2  -7   3      175.36      169.01     12.59 o 
   3  -7   3      908.71      884.31     28.79 o 
   4  -7   3      849.82      803.70     27.80 o 
   5  -7   3     1114.67     1057.59     33.41 o 
   6  -7   3      674.80      703.80     28.49 o 
   7  -7   3      762.43      757.06     43.49 o 
   8  -7   3      454.28      483.40     39.01 o 
   9  -7   3      362.57      343.41     36.08 o 
  -8  -6   3        3.66        0.57     13.11 o 
  -7  -6   3      136.68      128.05     25.52 o 
  -6  -6   3      152.39      147.39     25.89 o 
  -5  -6   3      402.31      307.38     30.14 o 
  -4  -6   3     1260.70     1219.52     52.02 o 
  -3  -6   3     1797.05     1771.83     58.44 o 
  -2  -6   3     2869.83     2899.13     73.01 o 
  -1  -6   3     3699.96     3668.02     59.87 o 
   0  -6   3     3605.40     3749.65     47.14 o 
   1  -6   3     2946.14     2937.77     78.98 o 
   2  -6   3     1178.98     1191.45     28.95 o 
   3  -6   3      614.58      653.74     22.28 o 
   4  -6   3        2.17        5.72      6.01 o 
   5  -6   3       19.38       11.25      7.24 o 
   6  -6   3       82.06       85.84     13.58 o 
   7  -6   3      373.38      419.59     32.73 o 
   8  -6   3      621.14      505.10     38.25 o 
   9  -6   3      368.21      361.81     35.33 o 
  10  -6   3      358.58      329.64     35.66 o 
  -9  -5   3      460.90      476.04     45.80 o 
  -8  -5   3      491.24      497.17     43.44 o 
  -7  -5   3     1349.81     1288.57     61.41 o 
  -6  -5   3      795.08      873.70     48.01 o 
  -5  -5   3      612.08      637.21     37.87 o 
  -4  -5   3      399.23      428.03     29.29 o 
  -3  -5   3      188.02      204.65     19.86 o 
  -2  -5   3        2.00       -0.46      2.81 o 
  -1  -5   3      469.10      509.74     14.05 o 
   0  -5   3     1543.65     1584.11     23.77 o 
   1  -5   3      604.33      567.10     24.83 o 
   2  -5   3     2449.48     2496.61     42.86 o 
   3  -5   3     1841.90     1888.36     51.55 o 
   4  -5   3     2380.34     2394.84     45.83 o 
   5  -5   3     1295.75     1248.91     33.38 o 
   6  -5   3      871.55      926.10     42.68 o 
   7  -5   3      725.73      769.98     41.08 o 
   8  -5   3       96.31       86.97     19.43 o 
   9  -5   3       42.86       52.68     17.83 o 
  10  -5   3        0.07       -1.79      9.76 o 
 -10  -4   3       10.35        6.56     18.02 o 
  -9  -4   3       45.01       54.00     20.61 o 
  -8  -4   3      248.19      219.27     30.56 o 
  -7  -4   3      640.56      576.51     39.57 o 
  -6  -4   3     1126.41     1154.43     52.40 o 
  -5  -4   3     2536.82     2520.25     74.62 o 
  -4  -4   3      786.75      696.92     34.10 o 
  -3  -4   3     4334.36     4363.69     55.88 o 
  -2  -4   3     1683.17     1656.53     27.55 o 
  -1  -4   3     1225.50     1261.28     22.68 o 
   0  -4   3     1402.30     1453.27     21.17 o 
   1  -4   3      700.94      704.98     16.59 o 
   2  -4   3      114.45      102.61      8.42 o 
   3  -4   3       92.01       82.03      8.34 o 
   4  -4   3       92.46       85.65      9.39 o 
   5  -4   3      223.91      225.55     20.85 o 
   6  -4   3     1170.44     1191.22     47.83 o 
   7  -4   3      885.30     1104.29     48.30 o 
   8  -4   3      903.07      908.79     46.84 o 
   9  -4   3      376.95      337.89     32.07 o 
  10  -4   3      450.95      521.75     41.55 o 
 -10  -3   3      299.88      382.61     41.18 o 
  -9  -3   3      300.60      327.19     36.27 o 
  -8  -3   3      244.40      245.50     30.14 o 
  -7  -3   3      253.50      262.10     28.77 o 
  -6  -3   3        1.23       11.08      9.29 o 
  -5  -3   3      580.33      609.72     18.52 o 
  -4  -3   3       90.78      114.85      8.36 o 
  -3  -3   3     1791.55     1799.50     30.31 o 
  -2  -3   3     2816.80     2715.80     38.29 o 
  -1  -3   3     3206.35     3229.71     42.11 o 
   0  -3   3     2108.36     2090.79     32.03 o 
   1  -3   3     4338.70     4264.80     54.38 o 
   2  -3   3     3468.15     3392.27     86.48 o 
   3  -3   3     2985.62     2975.98     34.33 o 
   4  -3   3      818.97      795.61     20.54 o 
   5  -3   3      165.76      156.31     17.73 o 
   6  -3   3        0.11        1.98      7.22 o 
   7  -3   3      211.62      232.48     23.96 o 
   8  -3   3      280.92      293.13     27.87 o 
   9  -3   3      598.20      504.30     36.36 o 
  10  -3   3      479.70      529.20     40.89 o 
 -11  -2   3       68.59       75.18     24.34 o 
 -10  -2   3      187.42      189.18     31.18 o 
  -9  -2   3      865.89      890.06     50.99 o 
  -8  -2   3      652.27      649.09     40.52 o 
  -7  -2   3     1119.11     1180.88     32.00 o 
  -6  -2   3     1420.93     1368.37     46.25 o 
  -5  -2   3     2766.13     2704.27     44.78 o 
  -4  -2   3     4269.08     4133.90     56.69 o 
  -3  -2   3     1778.10     1861.57     31.13 o 
  -2  -2   3      134.72      153.29     10.90 o 
  -1  -2   3     7090.64     7543.63    113.76 o 
   0  -2   3      211.34      202.06      8.65 o 
   1  -2   3      123.18      114.43      5.13 o 
   2  -2   3      767.98      752.40     13.49 o 
   3  -2   3     3523.25     3427.92     47.41 o 
   4  -2   3     3017.13     3039.06     46.54 o 
   5  -2   3     1194.15     1235.39     28.93 o 
   6  -2   3     1313.05     1358.37     33.12 o 
   7  -2   3     1184.76     1103.58     45.66 o 
   8  -2   3      260.54      316.86     28.21 o 
   9  -2   3        1.00        6.32     11.51 o 
 -11  -1   3       74.56       66.13     23.54 o 
 -10  -1   3       51.28       29.34     17.50 o 
  -9  -1   3        4.43       13.11     13.16 o 
  -8  -1   3      179.99      187.09     21.93 o 
  -7  -1   3        2.61       -2.04      5.21 o 
  -6  -1   3      626.83      629.36     20.95 o 
  -5  -1   3     2841.26     2758.78     72.28 o 
  -4  -1   3     3573.03     3491.58     50.27 o 
  -3  -1   3     1651.24     1688.77     39.67 o 
  -2  -1   3     1279.88     1399.88     33.58 o 
  -1  -1   3    50044.37    47148.61    621.64 o 
   0  -1   3     1509.76     1650.21     25.59 o 
   1  -1   3       16.64       13.18      3.38 o 
   2  -1   3       31.43       11.23     16.77 o 
   3  -1   3       67.34       74.76     10.23 o 
   4  -1   3      742.32      722.77     29.05 o 
   5  -1   3     1969.86     1969.05     39.07 o 
   6  -1   3      998.70     1111.71     30.63 o 
   7  -1   3     1126.65     1166.78     33.77 o 
   8  -1   3      947.24      992.51     45.66 o 
 -11   0   3      323.15      362.37     38.16 o 
 -10   0   3      759.10      838.18     49.10 o 
  -9   0   3     1242.10     1232.04     36.66 o 
  -8   0   3     1894.01     1859.67     70.54 o 
  -7   0   3     1419.62     1396.58     34.49 o 
  -6   0   3      786.41      708.22     22.05 o 
  -5   0   3      488.90      479.45     16.93 o 
  -4   0   3        0.77       -2.74      4.76 o 
  -3   0   3        8.03        9.62      5.75 o 
  -2   0   3     1048.48      977.84     28.16 o 
  -1   0   3    16101.05    16682.56    167.80 o 
   0   0   3     3360.80     3338.42     45.54 o 
   1   0   3     1527.54     1477.88     40.99 o 
   2   0   3     4801.63     4808.18     61.11 o 
   3   0   3     3539.79     3569.95     51.64 o 
   4   0   3      866.34      878.99     29.97 o 
   5   0   3      187.84      193.19     24.29 o 
   6   0   3        8.36        6.07      8.25 o 
   7   0   3       11.65        7.06     11.70 o 
   8   0   3       26.79       -2.26     14.34 o 
 -11   1   3        0.19       11.46     12.92 o 
 -10   1   3       74.59       75.69     15.28 o 
  -9   1   3      386.87      366.24     21.07 o 
  -8   1   3     1035.35     1023.24     31.08 o 
  -7   1   3     1208.62     1176.20     31.18 o 
  -6   1   3      830.31      816.48     23.76 o 
  -5   1   3     2011.81     2012.47     53.16 o 
  -4   1   3     3145.46     3126.85     66.88 o 
  -3   1   3      427.63      391.85     19.24 o 
  -2   1   3      526.61      622.73     23.02 o 
  -1   1   3      413.51      401.75     15.56 o 
   0   1   3       90.24       87.59      6.71 o 
   1   1   3        5.78        2.53      5.40 o 
   2   1   3     8431.89     8660.70    305.09 o 
   3   1   3      645.27      568.53     17.78 o 
   4   1   3     1354.86     1515.41     32.41 o 
   5   1   3     1660.95     1678.01     36.61 o 
   6   1   3     1346.15     1408.65     57.35 o 
   7   1   3      781.94      796.58     47.31 o 
   8   1   3      522.69      538.63     43.06 o 
   9   1   3      348.22      349.54     38.44 o 
 -11   2   3      339.47      359.73     34.67 o 
 -10   2   3      312.87      283.89     29.53 o 
  -9   2   3       53.97       66.41     11.47 o 
  -8   2   3       14.32       17.08      6.99 o 
  -7   2   3      143.66      155.22     12.51 o 
  -6   2   3      877.32      826.78     23.93 o 
  -5   2   3     2261.19     2198.82     57.92 o 
  -4   2   3     3366.05     3570.68     75.89 o 
  -3   2   3     3416.98     3260.61     67.16 o 
  -2   2   3     2623.79     2607.10     39.47 o 
  -1   2   3     4714.63     4788.10     48.71 o 
   0   2   3     2164.10     2158.39     26.86 o 
   1   2   3     2250.83     2327.94     36.58 o 
   2   2   3       66.51      136.86      8.89 o 
   3   2   3      448.72      490.61     16.29 o 
   4   2   3       21.45       27.34      6.44 o 
   5   2   3      140.05      127.44     20.99 o 
   6   2   3      322.44      358.55     33.35 o 
   7   2   3      437.08      436.47     38.82 o 
   8   2   3      300.67      385.86     39.15 o 
   9   2   3      412.06      378.98     41.36 o 
 -11   3   3      322.61      294.31     32.87 o 
 -10   3   3      302.15      347.23     32.69 o 
  -9   3   3     1147.05     1040.29     49.10 o 
  -8   3   3      884.62      884.31     42.92 o 
  -7   3   3      639.82      622.65     22.26 o 
  -6   3   3      463.06      480.71     27.69 o 
  -5   3   3      153.92      183.38     18.16 o 
  -4   3   3      243.60      267.62     18.96 o 
  -3   3   3      413.08      433.25     12.43 o 
  -2   3   3      363.96      339.63     12.13 o 
  -1   3   3     1092.99     1085.45     29.40 o 
   0   3   3     2434.83     2370.03     36.74 o 
   1   3   3     2432.02     2383.17     40.74 o 
   2   3   3     3139.29     3021.47     45.81 o 
   3   3   3     2805.54     2724.53     77.54 o 
   4   3   3     1360.14     1434.21     56.50 o 
   5   3   3     1751.38     1588.63     64.00 o 
   6   3   3      190.30      192.25     28.06 o 
   7   3   3      221.61      206.16     30.33 o 
   8   3   3       12.64       16.98     17.07 o 
 -11   4   3        4.31       -2.55     12.36 o 
 -10   4   3       74.89       84.00     20.94 o 
  -9   4   3      350.23      359.83     31.98 o 
  -8   4   3      587.60      643.95     38.06 o 
  -7   4   3     1376.33     1385.44     53.63 o 
  -6   4   3      908.42      893.37     39.76 o 
  -5   4   3     2836.76     2812.35     71.79 o 
  -4   4   3     2375.66     2349.32     44.31 o 
  -3   4   3     1691.78     1651.83     27.79 o 
  -2   4   3     1244.07     1215.93     27.96 o 
  -1   4   3     1484.83     1559.06     30.57 o 
   0   4   3      416.96      438.88     12.68 o 
   1   4   3       12.20       15.43      5.21 o 
   2   4   3      290.22      313.23     26.51 o 
   3   4   3      267.13      268.37     27.69 o 
   4   4   3      287.49      273.75     29.10 o 
   5   4   3     2026.78     1920.45     74.29 o 
   6   4   3      345.76      340.54     36.22 o 
   7   4   3      468.95      420.39     41.55 o 
   8   4   3      347.00      345.96     42.40 o 
 -11   5   3      505.29      542.78     44.05 o 
 -10   5   3      378.84      445.72     38.96 o 
  -9   5   3      432.01      447.79     36.93 o 
  -8   5   3      387.06      370.68     32.17 o 
  -7   5   3      163.78      167.39     22.69 o 
  -6   5   3      183.99      182.91     22.40 o 
  -5   5   3        2.65        3.05      6.11 o 
  -4   5   3      515.58      556.00     24.53 o 
  -3   5   3     1341.62     1325.77     31.32 o 
  -2   5   3     3697.57     3851.07     48.05 o 
  -1   5   3     2377.54     2371.96     34.40 o 
   1   5   3     2282.93     2189.17     45.70 o 
   2   5   3      701.42      689.08     25.56 o 
   3   5   3      450.16      445.95     36.03 o 
   4   5   3       69.79       60.04     19.15 o 
   5   5   3       37.66       16.22     15.61 o 
   6   5   3       16.51       36.08     18.68 o 
   7   5   3       20.57        2.17     17.31 o 
 -10   6   3      439.17      461.56     41.36 o 
  -9   6   3      374.73      385.39     35.75 o 
  -8   6   3      604.26      596.13     40.23 o 
  -7   6   3     1624.53     1569.39     60.75 o 
  -6   6   3      561.75      537.00     25.42 o 
  -5   6   3      658.68      672.04     26.65 o 
  -4   6   3      409.38      374.04     21.55 o 
  -3   6   3       33.51       29.46      6.99 o 
  -2   6   3      237.91      247.11     11.85 o 
  -1   6   3      657.50      649.89     24.18 o 
   0   6   3      244.51      272.86     17.29 o 
   1   6   3     1285.12     1219.27    160.69 o 
   3   6   3      952.72      923.32     50.94 o 
   4   6   3      531.35      559.43     44.52 o 
   5   6   3      472.24      509.48     45.00 o 
   6   6   3      406.03      351.34     41.84 o 
 -10   7   3        9.61        6.89     15.23 o 
  -9   7   3        0.34       -0.66     12.36 o 
  -8   7   3      177.70      190.50     27.36 o 
  -7   7   3      324.61      316.86     30.80 o 
  -6   7   3     1569.96     1531.99    110.37 o 
  -5   7   3     1321.55     1325.91     38.25 o 
  -4   7   3     1256.70     1257.29     35.32 o 
  -3   7   3     1446.81     1355.87     62.19 o 
  -2   7   3     1666.82     1629.41     52.26 o 
  -1   7   3      732.22      764.90     66.46 o 
   0   7   3      506.73      546.19     24.98 o 
   1   7   3       33.25       19.13     11.58 o 
   2   7   3       86.03      126.45     24.76 o 
   3   7   3        3.61       15.19     14.86 o 
   4   7   3       32.79       46.13     19.53 o 
   5   7   3       36.48       30.33     20.47 o 
  -9   8   3      299.69      297.85     36.03 o 
  -8   8   3      185.15      141.12     25.61 o 
  -7   8   3       29.14       25.83     12.04 o 
  -6   8   3       16.69       18.64     10.44 o 
  -5   8   3       10.40       14.51      9.40 o 
  -4   8   3      285.84      256.72     28.87 o 
  -3   8   3      209.89      249.70     28.54 o 
  -2   8   3      662.85      671.37     27.52 o 
  -1   8   3      696.36      762.38     30.90 o 
   0   8   3      612.57      615.10     28.86 o 
   1   8   3      278.47      302.71     33.30 o 
   2   8   3      444.82      427.84     39.76 o 
   3   8   3      382.75      479.49     45.00 o 
   4   8   3       53.56       60.37     24.29 o 
  -9   9   3      403.42      462.51     44.71 o 
  -8   9   3      469.08      460.29     41.27 o 
  -7   9   3      486.43      479.55     29.00 o 
  -6   9   3      890.95      870.35     54.33 o 
  -5   9   3      722.57      714.04     46.88 o 
  -4   9   3      393.78      454.25     39.71 o 
  -3   9   3      167.23      171.92     27.03 o 
  -2   9   3      187.24      211.92     28.68 o 
  -1   9   3       10.05       20.99     16.89 o 
   0   9   3        0.09       -1.23     13.02 o 
   1   9   3      109.98      112.44     25.09 o 
   2   9   3       66.32       71.74     22.97 o 
   3   9   3      233.29      262.38     38.11 o 
  -8  10   3       11.21       22.07     22.88 o 
  -7  10   3        3.85       17.59     21.46 o 
  -6  10   3      259.57      247.05     35.66 o 
  -5  10   3       93.03      134.85     29.48 o 
  -4  10   3      226.01      183.71     30.99 o 
  -3  10   3      278.10      230.36     32.54 o 
  -2  10   3      267.61      211.82     31.32 o 
   1  10   3      119.91      146.12     31.41 o 
  -5  11   3        1.47       -9.06     18.96 o 
  -4  11   3        0.01      -17.50     17.50 o 
  -3  11   3       18.70      -11.56     20.09 o 
   0 -12   4       35.47       31.46     21.79 o 
   1 -12   4      133.51      175.17     34.24 o 
   2 -12   4      224.53      263.75     39.34 o 
   3 -12   4      440.50      464.25     47.17 o 
   4 -12   4      464.09      488.78     47.87 o 
   5 -12   4      691.76      772.34     57.26 o 
  -3 -11   4      260.30      220.55     34.67 o 
  -2 -11   4      346.61      343.22     39.90 o 
  -1 -11   4      359.84      414.68     43.39 o 
   0 -11   4      503.52      496.09     46.27 o 
   1 -11   4       15.51       32.50     18.49 o 
   2 -11   4       83.95       70.47     22.88 o 
   3 -11   4        0.08       10.47     15.09 o 
   4 -11   4       80.39      104.09     25.09 o 
   5 -11   4      168.71      140.51     29.34 o 
   6 -11   4      260.53      337.33     40.94 o 
   7 -11   4      369.50      316.16     31.15 o 
  -4 -10   4        0.05       -3.27     12.92 o 
  -3 -10   4       74.06       58.58     21.27 o 
  -2 -10   4       96.52      103.86     24.57 o 
  -1 -10   4      582.87      545.14     45.33 o 
   0 -10   4      988.83      937.42     56.46 o 
   1 -10   4      455.47      495.52     41.55 o 
   2 -10   4      815.57      832.10     51.55 o 
   3 -10   4      880.16      908.13     53.44 o 
   4 -10   4      659.63      724.04     48.86 o 
   5 -10   4      206.11      208.08     19.87 o 
   6 -10   4      113.22      124.04     17.44 o 
   7 -10   4        7.99        9.19     10.96 o 
   8 -10   4       36.86       43.33     14.56 o 
  -6  -9   4      199.13      193.90     33.82 o 
  -5  -9   4      176.62      189.42     30.56 o 
  -4  -9   4      472.86      490.29     39.24 o 
  -3  -9   4      355.30      324.72     23.18 o 
  -2  -9   4        1.25        6.33      7.70 o 
  -1  -9   4        0.18        0.09     10.38 o 
   0  -9   4        1.89        0.38      9.53 o 
   1  -9   4       38.79       39.24     16.18 o 
   2  -9   4      558.06      572.78     39.95 o 
   3  -9   4     1511.17     1493.45     64.24 o 
   4  -9   4      141.14      152.94     16.11 o 
   5  -9   4     1549.53     1534.34     47.59 o 
   6  -9   4      857.86      832.86     33.60 o 
   7  -9   4      704.72      742.78     34.07 o 
   8  -9   4      800.81      869.97     52.64 o 
  -7  -8   4       18.99       12.64     17.40 o 
  -6  -8   4       97.66       98.48     24.01 o 
  -5  -8   4      252.97      197.48     28.82 o 
  -4  -8   4      454.93      508.54     37.12 o 
  -3  -8   4     1632.68     1545.57     59.43 o 
  -2  -8   4      466.76      441.33     28.30 o 
  -1  -8   4     1423.95     1380.29     45.40 o 
   0  -8   4     2094.91     2158.82     74.95 o 
   1  -8   4     2074.20     2101.42     72.64 o 
   2  -8   4      905.45      927.93     28.98 o 
   3  -8   4        0.69        2.36      6.58 o 
   4  -8   4     2408.28     2504.48     53.91 o 
   5  -8   4        0.53        7.65      8.49 o 
   6  -8   4       70.52       74.58     13.28 o 
   7  -8   4      182.58      189.10     29.74 o 
   8  -8   4      194.58      221.40     29.95 o 
   9  -8   4      311.87      301.86     36.27 o 
  -8  -7   4      213.56      194.42     34.10 o 
  -7  -7   4      329.15      349.50     39.34 o 
  -6  -7   4      109.49      136.40     25.80 o 
  -5  -7   4       85.06      101.88     21.51 o 
  -4  -7   4       12.80        2.88     10.47 o 
  -3  -7   4       34.00       66.69     15.28 o 
  -2  -7   4       35.63       28.63     11.27 o 
  -1  -7   4      635.46      643.30     24.53 o 
   0  -7   4      790.09      782.46     24.30 o 
   1  -7   4     1068.30     1070.61     55.66 o 
   2  -7   4     1268.00     1263.35     32.62 o 
   3  -7   4     1560.30     1584.84     38.28 o 
   4  -7   4     2855.77     2849.61     59.41 o 
   5  -7   4      671.70      731.62     28.41 o 
   6  -7   4      270.45      319.22     21.14 o 
   7  -7   4      292.20      277.00     29.20 o 
   8  -7   4        8.54        4.95     10.61 o 
   9  -7   4       14.63        7.45     12.73 o 
  -8  -6   4      187.57      229.08     34.67 o 
  -7  -6   4      404.11      380.58     37.97 o 
  -6  -6   4      749.97      815.31     48.01 o 
  -5  -6   4     1088.84     1172.77     53.53 o 
  -4  -6   4     1939.84     2013.08     67.54 o 
  -3  -6   4     2417.49     2491.20     70.98 o 
  -2  -6   4     2203.75     2088.35     59.43 o 
  -1  -6   4     1614.82     1578.69     25.98 o 
   0  -6   4      498.84      480.98     29.39 o 
   1  -6   4     1003.12     1019.18     23.66 o 
   2  -6   4       19.43       16.00      6.01 o 
   3  -6   4      627.43      636.95     22.55 o 
   4  -6   4     1347.82     1365.87     35.30 o 
   5  -6   4     1199.42     1161.16     65.68 o 
   6  -6   4      851.92      923.21     31.93 o 
   7  -6   4     2851.79     2716.60     83.81 o 
   8  -6   4      605.31      614.14     40.52 o 
   9  -6   4      561.56      470.38     39.85 o 
  -9  -5   4      167.16      139.80     29.20 o 
  -8  -5   4      173.38      172.11     29.67 o 
  -7  -5   4      204.67      221.44     29.24 o 
  -6  -5   4        4.84        5.71     10.90 o 
  -5  -5   4       11.29        4.72      9.81 o 
  -4  -5   4      236.16      213.61     22.45 o 
  -3  -5   4      571.77      611.55     31.08 o 
  -2  -5   4     1577.85     1593.46     29.52 o 
  -1  -5   4     2545.62     2474.47     38.39 o 
   0  -5   4     2976.62     2953.90     36.68 o 
   1  -5   4     2544.47     2568.01     32.65 o 
   2  -5   4     1933.64     1902.43     37.25 o 
   3  -5   4      526.55      520.30     33.39 o 
   4  -5   4      585.02      618.09     22.36 o 
   5  -5   4        0.17       -4.33      5.76 o 
   6  -5   4        5.62       10.28     10.19 o 
   7  -5   4      330.42      294.13     28.54 o 
   8  -5   4      130.56      134.75     22.88 o 
   9  -5   4      268.08      242.48     30.04 o 
  10  -5   4      277.11      275.82     33.02 o 
 -10  -4   4      165.05      174.37     33.72 o 
  -9  -4   4      286.38      400.86     41.36 o 
  -8  -4   4      806.56      835.12     50.66 o 
  -7  -4   4     1218.99     1094.39     54.10 o 
  -6  -4   4     1049.67     1031.47     48.96 o 
  -5  -4   4      638.38      620.79     35.09 o 
  -4  -4   4      813.53      759.34     34.22 o 
  -3  -4   4      207.05      227.04     19.53 o 
  -2  -4   4      381.51      388.78     13.45 o 
  -1  -4   4     1080.13     1186.43     23.68 o 
   0  -4   4     2295.90     2259.30     36.98 o 
   1  -4   4     2493.18     2501.42     40.44 o 
   2  -4   4     5083.02     5051.23     67.77 o 
   3  -4   4     4671.04     4742.48     67.02 o 
   4  -4   4     1754.15     1659.57     65.94 o 
   5  -4   4     1628.29     1683.34     55.14 o 
   6  -4   4     1472.23     1423.51     53.44 o 
   7  -4   4      600.46      664.85     38.16 o 
   8  -4   4      258.28      264.03     28.30 o 
   9  -4   4        0.45       -9.90      9.90 o 
  10  -4   4      101.88      143.81     26.60 o 
 -10  -3   4       13.76       13.96     17.92 o 
  -9  -3   4       13.48       13.06     13.58 o 
  -8  -3   4      137.47      148.38     25.52 o 
  -7  -3   4      406.83      424.68     34.10 o 
  -6  -3   4     1007.75      965.62     45.00 o 
  -5  -3   4     2799.66     2821.27     47.40 o 
  -4  -3   4     3030.77     2978.49     46.74 o 
  -3  -3   4     2952.23     2817.85     43.34 o 
  -2  -3   4     6748.93     6889.17     81.64 o 
  -1  -3   4     2426.65     2497.47     51.60 o 
   0  -3   4     3144.11     3186.30     44.80 o 
   1  -3   4     1042.90     1069.23     23.63 o 
   2  -3   4      580.00      601.84     12.76 o 
   3  -3   4        6.52        3.72      3.18 o 
   4  -3   4        4.87        4.32      4.31 o 
   5  -3   4      240.12      283.42     22.97 o 
   6  -3   4      590.76      597.16     33.58 o 
   7  -3   4     1132.45     1156.83     49.38 o 
   8  -3   4      399.99      418.83     33.72 o 
   9  -3   4      307.42      307.94     31.55 o 
  10  -3   4      949.28     1113.91     58.01 o 
 -11  -2   4      248.58      285.26     38.96 o 
 -10  -2   4      303.85      303.04     35.75 o 
  -9  -2   4     1686.92     1642.54     69.52 o 
  -8  -2   4        5.22       11.70     11.23 o 
  -7  -2   4      508.07      547.26     21.68 o 
  -6  -2   4       26.30       36.31      7.69 o 
  -5  -2   4      157.92      176.89     15.05 o 
  -4  -2   4      629.25      566.17     19.83 o 
  -3  -2   4      508.21      510.80     21.32 o 
  -2  -2   4     1168.06     1101.55     31.51 o 
  -1  -2   4     7060.72     7101.78    113.91 o 
   0  -2   4     1272.01     1200.93     21.64 o 
   1  -2   4     1097.87     1034.78     16.23 o 
   2  -2   4     1919.26     1901.54     25.32 o 
   3  -2   4     3560.37     3437.41     50.23 o 
   4  -2   4     1097.67     1051.28     26.04 o 
   5  -2   4       44.43       54.86      8.74 o 
   6  -2   4      109.25      112.73     12.20 o 
   7  -2   4        8.31        1.84      9.06 o 
   8  -2   4       26.36       30.66     13.16 o 
   9  -2   4      277.17      281.30     30.61 o 
 -11  -1   4       19.36       28.02     19.67 o 
 -10  -1   4      128.93      127.21     26.04 o 
  -9  -1   4     2088.95     1989.07     73.58 o 
  -8  -1   4      192.08      193.73     16.53 o 
  -7  -1   4     1209.78     1179.41     65.40 o 
  -6  -1   4     2751.62     2653.93     61.10 o 
  -5  -1   4     3243.48     3236.27     51.78 o 
  -4  -1   4     1726.09     1711.55     44.67 o 
  -3  -1   4     1128.52     1162.02     34.38 o 
  -2  -1   4     1043.03     1074.53     31.70 o 
  -1  -1   4      657.24      663.86     23.49 o 
   0  -1   4       58.08       67.57      6.13 o 
   1  -1   4      737.78      763.39     18.51 o 
   2  -1   4     1777.42     1754.32     35.26 o 
   3  -1   4     3572.29     3520.23     52.56 o 
   4  -1   4     2984.76     2947.46     49.33 o 
   5  -1   4     2655.45     2636.55     55.61 o 
   6  -1   4     1213.62     1237.99     33.97 o 
   7  -1   4     2103.21     2178.17     61.32 o 
   8  -1   4      593.09      649.52     38.49 o 
 -11   0   4      155.46      135.79     27.78 o 
 -10   0   4       18.50       20.29     10.75 o 
  -9   0   4        2.42        6.76      7.45 o 
  -8   0   4       25.77       33.50      8.88 o 
  -7   0   4       32.19       30.83      7.78 o 
  -6   0   4     1732.98     1707.54     36.91 o 
  -5   0   4      837.75      852.90     33.02 o 
  -4   0   4     2932.18     2825.08     63.30 o 
  -3   0   4     4568.58     4458.62     83.81 o 
  -2   0   4     4980.79     4941.55     88.58 o 
  -1   0   4     8309.08     8832.70     99.50 o 
   0   0   4     8836.78     8795.83     98.90 o 
   1   0   4     2553.67     2563.02     39.92 o 
   2   0   4      862.36      858.93     26.20 o 
   3   0   4     1066.98     1088.97     26.25 o 
   4   0   4       17.12       20.30      6.40 o 
   5   0   4      148.61      149.14     12.79 o 
   6   0   4      757.52      742.99     26.73 o 
   7   0   4      337.94      373.36     33.30 o 
   8   0   4      485.73      436.47     39.15 o 
 -11   1   4      295.84      266.58     30.04 o 
 -10   1   4      520.48      493.64     24.96 o 
  -9   1   4     1231.57     1168.33     44.43 o 
  -8   1   4     1824.82     1787.62     42.31 o 
  -7   1   4     1759.55     1752.75     39.50 o 
  -6   1   4       28.15       -0.52      7.45 o 
  -5   1   4     3320.49     3650.77     80.32 o 
  -4   1   4      325.37      344.45     20.99 o 
  -3   1   4       40.67       34.10      8.54 o 
  -2   1   4     1323.26     1348.26     27.01 o 
  -1   1   4     1945.65     1908.89     33.13 o 
   0   1   4     2083.37     2018.58     54.43 o 
   1   1   4     4760.50     4652.61     62.20 o 
   2   1   4     2918.76     2836.15     73.91 o 
   3   1   4     2341.51     2257.33     41.02 o 
   4   1   4     1404.53     1377.88     32.47 o 
   5   1   4      515.67      531.06     21.31 o 
   6   1   4       64.88       80.75     19.39 o 
   7   1   4       39.95       74.85     20.61 o 
   8   1   4        0.27       -5.61     14.86 o 
   9   1   4       24.96       33.02     21.37 o 
 -11   2   4        0.79       14.95     13.91 o 
 -10   2   4        8.27        3.40     10.90 o 
  -9   2   4      551.93      554.36     24.88 o 
  -8   2   4      824.81      802.35     27.56 o 
  -7   2   4     1393.62     1374.82     34.75 o 
  -6   2   4     2334.00     2445.59     67.26 o 
  -5   2   4     4996.20     5142.43    104.42 o 
  -4   2   4     4720.61     4394.10     89.24 o 
  -3   2   4     3311.98     3357.72     72.30 o 
  -2   2   4      854.34      737.09     15.60 o 
  -1   2   4     1209.46     1183.41     19.44 o 
   0   2   4       55.33       45.19      5.57 o 
   1   2   4      249.02      281.32     20.97 o 
   2   2   4     1052.83     1071.42     25.49 o 
   3   2   4      775.83      840.56     23.51 o 
   4   2   4     1069.37     1004.39     34.38 o 
   5   2   4     1004.90     1047.22     51.13 o 
   6   2   4     1000.44     1018.07     54.10 o 
   7   2   4      553.13      604.66     44.71 o 
   8   2   4      424.77      405.15     41.55 o 
 -11   3   4      458.15      387.94     36.46 o 
 -10   3   4      650.33      645.70     42.40 o 
  -9   3   4      557.41      634.47     39.24 o 
  -8   3   4      192.82      188.99     23.30 o 
  -7   3   4       42.94       28.87     12.12 o 
  -6   3   4       89.21       90.46     16.37 o 
  -5   3   4      588.64      655.04     32.07 o 
  -4   3   4      867.47      892.61     35.47 o 
  -3   3   4     6002.56     6388.48     67.42 o 
  -2   3   4      562.39      477.65     20.45 o 
  -1   3   4     5239.82     5373.66     77.47 o 
   0   3   4     3001.45     2988.64     41.04 o 
   1   3   4     1823.15     1847.68     27.80 o 
   2   3   4     1262.13     1241.28     31.77 o 
   3   3   4      601.03      591.03     36.46 o 
   4   3   4      463.18      387.94     33.96 o 
   5   3   4        3.07        9.67     12.31 o 
   6   3   4        0.39       -7.55     11.98 o 
   7   3   4       11.10       17.88     16.65 o 
   8   3   4      116.19       95.56     26.84 o 
 -11   4   4      235.20      154.23     26.08 o 
 -10   4   4      483.25      540.09     39.43 o 
  -9   4   4      903.71      783.89     45.23 o 
  -8   4   4      890.64      997.18     48.25 o 
  -7   4   4     1215.56     1076.70     47.12 o 
  -6   4   4      409.78      503.64     32.03 o 
  -5   4   4     1150.02     1201.26     46.27 o 
  -4   4   4      244.93      277.24     16.20 o 
  -3   4   4      256.63      293.53     13.09 o 
  -2   4   4       26.79       52.00      6.29 o 
  -1   4   4       46.34       52.59      8.40 o 
   0   4   4      835.99      828.49     18.40 o 
   1   4   4      787.72      830.23     35.04 o 
   2   4   4      592.39      541.41     35.19 o 
   3   4   4      685.98      762.39     43.58 o 
   4   4   4      651.23      647.21     42.50 o 
   5   4   4      422.78      387.56     38.25 o 
   6   4   4      247.10      270.35     34.86 o 
   7   4   4       67.51       58.72     22.88 o 
 -11   5   4        3.05       15.66     15.14 o 
 -10   5   4       78.45       50.33     17.97 o 
  -9   5   4      132.21      151.17     25.56 o 
  -8   5   4      123.89      127.68     22.73 o 
  -7   5   4     2281.55     2178.06     71.69 o 
  -6   5   4     1581.31     1634.15     58.44 o 
  -5   5   4     1858.56     1747.76     42.09 o 
  -4   5   4     2175.29     2148.94     35.79 o 
  -3   5   4     2994.17     3012.56     43.01 o 
  -2   5   4     2901.77     2924.77     51.53 o 
  -1   5   4     2278.93     2359.72     35.75 o 
   0   5   4        8.73        6.11      6.72 o 
   1   5   4     1756.75     1850.45     65.70 o 
   2   5   4       27.73       32.36     14.48 o 
   3   5   4       23.53       -8.40     10.66 o 
   4   5   4      116.18      147.49     26.65 o 
   5   5   4      303.99      316.43     37.03 o 
   6   5   4      387.83      359.54     41.36 o 
 -10   6   4      570.99      537.22     44.29 o 
  -9   6   4      642.98      575.94     43.53 o 
  -8   6   4      872.52      868.89     48.77 o 
  -7   6   4      355.93      389.59     33.39 o 
  -6   6   4      138.41      153.67     22.17 o 
  -5   6   4      397.39      390.94     21.59 o 
  -4   6   4      107.48      106.41     10.04 o 
  -3   6   4       53.59       57.92     13.92 o 
  -2   6   4      460.92      462.79     21.08 o 
  -1   6   4      476.12      469.96     31.79 o 
   0   6   4       80.76       91.03     12.25 o 
   1   6   4     2329.64     2207.97     76.83 o 
   2   6   4      324.01      372.94     34.24 o 
   3   6   4       64.20      103.39     23.35 o 
   4   6   4       60.05       63.96     21.65 o 
   5   6   4       36.25       43.72     20.47 o 
   6   6   4        5.90       11.23     18.16 o 
 -10   7   4      383.99      403.97     40.52 o 
  -9   7   4      272.26      320.87     35.47 o 
  -8   7   4      427.19      428.74     37.50 o 
  -7   7   4      335.93      348.08     32.59 o 
  -6   7   4     1122.65     1119.41     37.69 o 
  -5   7   4      566.10      522.00     24.96 o 
  -4   7   4       80.93       88.95     12.50 o 
  -3   7   4       73.87       66.59     14.62 o 
  -2   7   4       15.22       21.96      8.65 o 
  -1   7   4       36.58       25.44      9.18 o 
   0   7   4      299.79      301.39     31.22 o 
   1   7   4      730.90      822.33     48.34 o 
   2   7   4      804.71      851.10     51.41 o 
   3   7   4      328.11      290.73     35.04 o 
   4   7   4      566.76      589.24     49.76 o 
   5   7   4      347.51      326.76     43.02 o 
  -9   8   4       41.84       12.97     18.21 o 
  -8   8   4       23.26       30.56     17.07 o 
  -7   8   4       68.81       46.67     24.69 o 
  -6   8   4      201.56      205.29     19.56 o 
  -5   8   4      730.24      696.17     44.29 o 
  -4   8   4      407.31      384.64     34.43 o 
  -3   8   4      726.46      803.84     45.04 o 
  -2   8   4     1188.07     1289.74     65.07 o 
  -1   8   4      780.81      805.40     46.79 o 
   0   8   4      301.56      341.57     33.91 o 
   1   8   4      137.11      100.37     23.39 o 
   2   8   4       63.97       74.57     22.40 o 
   3   8   4      118.43      128.05     28.39 o 
  -9   9   4      232.87      281.81     37.26 o 
  -8   9   4      153.67      141.83     28.44 o 
  -7   9   4       89.76       96.22     17.81 o 
  -6   9   4       32.76       20.52     18.44 o 
  -5   9   4        2.23       14.76     17.97 o 
  -4   9   4        6.44       -1.46     15.23 o 
  -3   9   4      158.31      191.07     28.54 o 
  -1   9   4      254.19      299.27     33.02 o 
   0   9   4      149.28      128.24     27.07 o 
   1   9   4      197.62      206.82     33.96 o 
   2   9   4      140.30      215.83     35.66 o 
  -7  10   4      481.24      434.96     44.62 o 
  -6  10   4      471.07      470.52     45.70 o 
  -5  10   4      382.63      381.00     41.08 o 
  -4  10   4      242.46      211.44     32.54 o 
  -1 -12   5      210.02      198.57     35.61 o 
   0 -12   5      281.21      255.83     38.91 o 
   1 -12   5      352.08      372.70     44.43 o 
   2 -12   5      382.79      424.96     46.84 o 
   3 -12   5      455.14      464.39     46.84 o 
   4 -12   5      333.03      335.54     42.92 o 
   5 -12   5      218.74      217.81     37.03 o 
  -3 -11   5      109.87      124.99     28.58 o 
  -2 -11   5      110.49      102.16     25.61 o 
  -1 -11   5       28.28       25.56     17.45 o 
   0 -11   5        3.87       -5.52     12.64 o 
   1 -11   5       33.35       31.70     18.39 o 
   2 -11   5       40.15        9.86     17.03 o 
   3 -11   5      242.93      246.06     33.91 o 
   4 -11   5      421.62      450.81     43.02 o 
   5 -11   5      311.26      356.76     40.80 o 
   6 -11   5      299.24      344.64     39.48 o 
  -5 -10   5      152.01      112.63     27.54 o 
  -4 -10   5      195.85      195.78     23.89 o 
  -3 -10   5      592.11      570.61     47.12 o 
  -2 -10   5      535.29      658.72     47.17 o 
  -1 -10   5      720.19      777.01     50.99 o 
   0 -10   5     1009.19     1059.81     59.52 o 
   1 -10   5      408.92      439.30     39.48 o 
   2 -10   5      113.98       77.78     20.52 o 
   3 -10   5      100.78      103.67     24.15 o 
   4 -10   5        1.00        3.82     12.97 o 
   5 -10   5      135.05      152.30     21.81 o 
   6 -10   5      354.84      370.58     26.24 o 
   7 -10   5      479.60      424.94     28.76 o 
  -6  -9   5      146.11      139.70     28.54 o 
  -5  -9   5       82.13       87.68     23.35 o 
  -4  -9   5      805.29      709.65     45.33 o 
  -3  -9   5       73.25       64.55     16.30 o 
  -2  -9   5        2.50       -4.06     10.66 o 
  -1  -9   5       56.63       34.53     15.99 o 
   0  -9   5      288.14      378.41     35.04 o 
   1  -9   5      477.32      521.51     38.02 o 
   2  -9   5      565.93      614.05     41.03 o 
   3  -9   5      647.63      693.96     28.04 o 
   4  -9   5      611.86      640.84     28.08 o 
   5  -9   5      467.37      466.22     30.37 o 
   6  -9   5       78.00       89.43     15.66 o 
   7  -9   5       35.23       35.27     13.00 o 
   8  -9   5       67.06       58.67     20.56 o 
  -7  -8   5      158.40      190.03     33.39 o 
  -6  -8   5      191.23      199.13     31.04 o 
  -5  -8   5      205.55      234.79     30.14 o 
  -4  -8   5     1135.12     1112.97     53.44 o 
  -3  -8   5       50.48       40.04     15.28 o 
  -2  -8   5       37.08       26.66      8.33 o 
  -1  -8   5       12.09       10.75     11.56 o 
   0  -8   5       12.53       17.26     12.45 o 
   1  -8   5      313.31      360.96     31.27 o 
   2  -8   5      780.27      783.34     98.53 o 
   3  -8   5     1872.67     1930.56     80.54 o 
   4  -8   5      477.78      499.68     27.52 o 
   5  -8   5     1385.54     1389.62     40.84 o 
   6  -8   5     1141.53     1175.34     44.22 o 
   7  -8   5      925.90      916.73     81.76 o 
   8  -8   5      679.90      706.64     48.25 o 
  -8  -7   5       64.92       72.78     25.04 o 
  -7  -7   5       52.23       54.24     21.98 o 
  -6  -7   5       27.82       33.58     16.08 o 
  -5  -7   5      243.18      200.64     26.74 o 
  -4  -7   5      637.36      675.55     39.85 o 
  -3  -7   5      505.82      506.84     32.07 o 
  -2  -7   5     1211.57     1230.84     46.27 o 
  -1  -7   5     3616.92     3509.08     61.18 o 
   0  -7   5     1367.90     1335.19     53.58 o 
   1  -7   5     2267.77     1965.31    110.30 o 
   2  -7   5     1559.87     1621.24     38.47 o 
   3  -7   5      963.09      916.30     35.14 o 
   4  -7   5      798.03      785.87     28.17 o 
   5  -7   5      294.67      294.73     19.49 o 
   6  -7   5        0.92       -7.56      7.56 o 
   7  -7   5       81.08       70.80     19.20 o 
   8  -7   5       91.03       73.06     20.71 o 
  -9  -6   5      182.01      148.29     31.60 o 
  -8  -6   5      240.00      335.35     38.96 o 
  -7  -6   5      434.56      423.31     39.71 o 
  -6  -6   5      145.48      172.11     26.70 o 
  -5  -6   5      100.73       96.31     19.86 o 
  -4  -6   5      146.35      178.47     22.97 o 
  -3  -6   5       31.16       25.47     10.52 o 
  -2  -6   5       10.32       10.80      8.40 o 
  -1  -6   5     1180.57     1202.82     29.61 o 
   0  -6   5        1.68        3.35      4.67 o 
   1  -6   5      459.76      446.71     18.10 o 
   2  -6   5      937.61      985.29     45.49 o 
   3  -6   5     1348.91     1297.30     38.13 o 
   4  -6   5     1318.61     1333.69     35.51 o 
   5  -6   5      723.56      715.55     27.09 o 
   6  -6   5      501.52      472.13     33.49 o 
   7  -6   5      485.16      422.75     35.19 o 
   8  -6   5       38.92       48.58     17.22 o 
   9  -6   5       10.57        4.15     11.51 o 
  -9  -5   5       47.67       44.10     20.56 o 
  -8  -5   5      195.65      215.78     32.73 o 
  -7  -5   5      331.33      334.64     34.29 o 
  -6  -5   5      858.64      850.07     46.74 o 
  -5  -5   5      981.37      962.56     45.99 o 
  -4  -5   5     1845.07     1771.21     59.76 o 
  -3  -5   5     1884.85     1909.24     51.76 o 
  -2  -5   5     1763.72     1721.89     41.25 o 
  -1  -5   5     1068.83     1011.75     52.42 o 
   0  -5   5     1105.46     1188.33     21.48 o 
   1  -5   5      141.78      126.34     17.47 o 
   2  -5   5        2.30        8.31      4.86 o 
   3  -5   5     1065.60     1085.14     28.81 o 
   4  -5   5      779.55      786.08     25.68 o 
   5  -5   5     1605.22     1646.67     40.11 o 
   6  -5   5     1948.85     2179.01     71.55 o 
   7  -5   5     2124.92     2157.97     74.66 o 
   8  -5   5     1207.69     1203.67     57.78 o 
   9  -5   5      858.04      989.63     55.23 o 
 -10  -4   5      315.42      289.97     39.67 o 
  -9  -4   5      204.15      203.05     32.17 o 
  -8  -4   5      420.67      474.35     40.70 o 
  -7  -4   5      335.95      337.52     32.40 o 
  -6  -4   5       89.80       94.99     19.29 o 
  -5  -4   5        0.71       -2.69      6.98 o 
  -4  -4   5       41.86       36.89      7.00 o 
  -3  -4   5      518.23      552.33     23.30 o 
  -2  -4   5     1908.32     1845.07     45.56 o 
  -1  -4   5     2913.99     2908.05     61.93 o 
   0  -4   5     3082.68     2929.15     45.61 o 
   1  -4   5     3018.08     2919.60     46.09 o 
   2  -4   5     9123.86     9359.71    110.94 o 
   3  -4   5      852.25      769.56     22.74 o 
   4  -4   5     1625.83     1573.08     95.58 o 
   5  -4   5      608.61      618.11     34.34 o 
   6  -4   5       80.70       87.82     18.21 o 
   7  -4   5       12.17       10.85     10.80 o 
   8  -4   5       61.22       69.29     18.16 o 
   9  -4   5      135.90      172.15     28.06 o 
 -10  -3   5      171.77      194.61     33.20 o 
  -9  -3   5      316.52      331.48     36.18 o 
  -8  -3   5      234.47      225.55     28.87 o 
  -7  -3   5      868.84      918.69     47.40 o 
  -6  -3   5      914.91      896.62     36.20 o 
  -5  -3   5     1077.06      994.88     26.70 o 
  -4  -3   5      683.76      657.80     20.75 o 
  -3  -3   5       18.10       12.17      6.74 o 
  -2  -3   5        0.39       -3.68      4.48 o 
  -1  -3   5     1778.13     1778.19     45.09 o 
   0  -3   5      730.06      781.93     19.25 o 
   1  -3   5     3656.35     3852.92    102.40 o 
   2  -3   5     7369.26     7505.61     72.76 o 
   3  -3   5     2779.74     2683.43     35.06 o 
   4  -3   5     2658.35     2628.94     60.42 o 
   5  -3   5     2970.34     3185.66     82.12 o 
   6  -3   5     1397.56     1389.74     53.86 o 
   7  -3   5      826.72      890.39     45.56 o 
   8  -3   5      395.07      459.49     36.60 o 
   9  -3   5       56.82       91.93     20.47 o 
 -11  -2   5      165.84      194.04     34.29 o 
 -10  -2   5      107.92      105.09     25.61 o 
  -9  -2   5       16.35        7.83     12.88 o 
  -8  -2   5        1.44       -0.14     11.41 o 
  -7  -2   5      350.12      384.91     19.63 o 
  -6  -2   5     1527.43     1481.04     35.14 o 
  -5  -2   5     4564.26     4497.23     85.51 o 
  -4  -2   5     4934.54     4964.94     94.43 o 
  -3  -2   5     4428.01     4385.09     84.33 o 
  -2  -2   5     9396.29     9099.77    146.12 o 
  -1  -2   5    15325.12    15452.89    228.00 o 
   0  -2   5     3047.73     3160.34     56.69 o 
   1  -2   5     1310.62     1322.40     35.66 o 
   2  -2   5     1199.01     1203.13     26.55 o 
   3  -2   5      901.08      870.22     24.29 o 
   4  -2   5      153.96      154.06     22.71 o 
   5  -2   5     2107.75     2108.99     43.54 o 
   6  -2   5      147.25      134.99     19.34 o 
   7  -2   5      708.40      639.85     37.73 o 
   8  -2   5      490.80      489.34     34.81 o 
   9  -2   5      314.62      368.18     34.38 o 
 -11  -1   5      341.92      323.18     38.30 o 
 -10  -1   5      537.19      531.89     42.92 o 
  -9  -1   5     1125.61     1170.54     36.84 o 
  -8  -1   5      801.15      770.83     27.81 o 
  -7  -1   5      450.71      466.18     20.88 o 
  -6  -1   5      420.14      403.35     18.23 o 
  -5  -1   5      138.27      123.62     14.43 o 
  -4  -1   5       76.79       67.40     11.46 o 
  -3  -1   5      496.24      549.86     25.38 o 
  -2  -1   5     1759.87     1697.02     45.33 o 
   0  -1   5     2336.77     2314.72     38.39 o 
   1  -1   5     2309.59     2228.09     38.02 o 
   2  -1   5     3414.47     3142.60     69.12 o 
   3  -1   5     4260.75     4262.20     63.25 o 
   4  -1   5     2432.38     2373.70     45.37 o 
   5  -1   5        7.15        8.10      6.67 o 
   6  -1   5     1851.50     1913.17     44.60 o 
   7  -1   5      153.26      189.51     23.35 o 
 -11   0   5       17.36       18.16     17.12 o 
 -10   0   5      228.77      215.14     18.99 o 
  -9   0   5      558.53      531.21     25.06 o 
  -8   0   5     1070.99     1031.31     34.41 o 
  -7   0   5     1364.91     1350.58     35.43 o 
  -6   0   5     1728.76     1827.06     55.37 o 
  -5   0   5     4655.12     4483.99     92.63 o 
  -4   0   5     2235.70     2119.67     55.80 o 
  -3   0   5     1816.78     1804.32     49.05 o 
  -2   0   5      267.12      244.74     16.79 o 
  -1   0   5     2407.94     2503.59     41.70 o 
   0   0   5      717.42      693.24     19.71 o 
   1   0   5       80.34      111.20      9.21 o 
   2   0   5      322.77      319.76     16.70 o 
   3   0   5      498.70      471.84     18.37 o 
   4   0   5      572.90      570.79     38.37 o 
   5   0   5      815.22      821.65     27.43 o 
   6   0   5     1650.42     1663.57     55.73 o 
   7   0   5      845.78      945.67     52.07 o 
 -11   1   5      233.02      212.81     27.78 o 
 -10   1   5      127.57      163.32     17.55 o 
  -9   1   5      151.99      132.28     14.97 o 
  -8   1   5       32.66       23.46      8.17 o 
  -7   1   5      120.41      129.96     18.11 o 
  -6   1   5      695.93      729.18     35.14 o 
  -5   1   5     1119.48     1104.15     40.42 o 
  -4   1   5     2950.63     2906.87     69.66 o 
  -3   1   5     2961.45     3139.54     70.98 o 
  -2   1   5     7873.48     7857.93     96.06 o 
  -1   1   5     6720.96     6761.44     85.14 o 
   0   1   5     7056.00     7162.19     89.54 o 
   1   1   5     4151.82     4157.05     60.68 o 
   2   1   5     1782.76     1712.68     35.67 o 
   3   1   5     1629.93     1604.58     35.48 o 
   4   1   5      439.34      456.08     43.77 o 
   5   1   5        1.28        6.13      6.32 o 
   6   1   5       96.82      107.58     22.59 o 
   7   1   5      304.92      314.31     35.56 o 
   8   1   5       34.66       36.98     21.08 o 
 -11   2   5      354.84      311.34     33.30 o 
 -10   2   5      354.89      335.77     32.12 o 
  -9   2   5     1636.68     1470.70     41.07 o 
  -8   2   5     1228.10     1166.52     34.16 o 
  -7   2   5     1454.82     1412.42     53.11 o 
  -6   2   5     1761.56     1728.34     57.07 o 
  -5   2   5     2574.55     2595.95     68.39 o 
  -4   2   5     2190.02     2260.84     61.13 o 
  -3   2   5      423.91      483.26     25.80 o 
  -2   2   5      393.36      474.37     17.42 o 
  -1   2   5       13.29       15.71      3.76 o 
   0   2   5      354.08      379.17     10.78 o 
   1   2   5      547.28      490.13     17.88 o 
   2   2   5     1706.54     1642.99     35.33 o 
   3   2   5      936.02      908.74     26.33 o 
   4   2   5     1145.86     1102.54     51.84 o 
   5   2   5      488.84      539.95     40.09 o 
   6   2   5      318.61      313.42     34.48 o 
   7   2   5       68.35       66.27     23.30 o 
   8   2   5       45.09       22.03     20.94 o 
 -11   3   5        4.19       14.10     14.67 o 
 -10   3   5       35.78        1.13     13.11 o 
  -9   3   5      264.16      244.37     27.59 o 
  -8   3   5      535.82      487.69     33.02 o 
  -7   3   5      582.20      579.67     35.14 o 
  -6   3   5     1583.10     1524.30     54.67 o 
  -5   3   5     3196.68     3208.02     80.70 o 
  -4   3   5     3232.99     3244.15     77.73 o 
  -3   3   5     1486.89     1489.75     33.99 o 
  -2   3   5     2293.71     2263.39     33.22 o 
  -1   3   5     1168.38     1147.47     32.86 o 
   0   3   5      357.48      365.24     39.95 o 
   1   3   5       39.29       43.50      7.63 o 
   2   3   5       68.95       74.98      9.26 o 
   3   3   5      181.05      153.71     23.39 o 
   4   3   5      416.90      398.46     35.85 o 
   5   3   5      683.15      689.04     46.13 o 
   6   3   5      320.10      394.54     39.34 o 
   7   3   5      280.21      275.68     37.50 o 
 -11   4   5      567.53      610.28     44.01 o 
 -10   4   5      908.61      914.07     52.07 o 
  -9   4   5      932.32      996.56     52.17 o 
  -8   4   5      394.20      339.22     30.42 o 
  -7   4   5      770.10      783.19     42.45 o 
  -6   4   5       15.48       37.07     13.77 o 
  -5   4   5        0.76        2.55      9.39 o 
  -4   4   5      187.63      199.84     22.33 o 
  -3   4   5     1226.24     1296.03     29.91 o 
  -2   4   5     1914.44     1888.73     31.39 o 
  -1   4   5     1569.92     1593.13     27.92 o 
   0   4   5     1845.20     1925.06     39.55 o 
   1   4   5     1720.67     1697.26     63.11 o 
   2   4   5      999.79     1020.76     50.23 o 
   3   4   5      505.62      461.42     37.59 o 
   4   4   5      204.23      248.42     30.94 o 
   5   4   5       80.59       84.85     23.72 o 
   6   4   5        2.79       10.38     17.22 o 
   7   4   5        7.69       17.36     20.66 o 
 -10   5   5      317.62      307.85     34.81 o 
  -9   5   5      439.16      367.37     35.37 o 
  -8   5   5      148.23      215.55     27.17 o 
  -7   5   5     3466.61     3296.65     92.87 o 
  -6   5   5      115.61      115.32     20.42 o 
  -5   5   5      756.23      781.82     39.71 o 
  -4   5   5      622.55      639.28     19.73 o 
  -3   5   5      237.32      261.47     15.62 o 
  -2   5   5       13.23       27.79      6.44 o 
  -1   5   5       62.36       53.98      9.03 o 
   0   5   5       92.19       93.44     19.72 o 
   1   5   5      507.30      521.37     37.87 o 
   2   5   5      271.36      310.44     32.69 o 
   3   5   5      153.83      167.16     27.26 o 
   4   5   5      117.07      126.88     26.70 o 
   5   5   5      336.67      285.16     36.65 o 
   6   5   5      200.15      175.69     33.20 o 
 -10   6   5        0.17       -2.97     12.45 o 
  -9   6   5        0.09        7.74     14.90 o 
  -8   6   5       24.51       -2.97     13.16 o 
  -7   6   5     1204.28     1180.93     53.67 o 
  -6   6   5      725.34      746.49     41.41 o 
  -5   6   5      495.99      478.94     24.46 o 
  -4   6   5     1318.84     1364.35     30.18 o 
  -2   6   5     1003.82     1023.68     38.70 o 
  -1   6   5      481.68      466.09     32.83 o 
   0   6   5      373.16      379.59     34.34 o 
   1   6   5      193.83      217.72     29.76 o 
   2   6   5       20.07       15.85     14.57 o 
   3   6   5        6.37        6.27     14.86 o 
   4   6   5       45.20       39.62     18.96 o 
   5   6   5       94.02       71.64     25.85 o 
  -9   7   5      635.79      680.84     47.59 o 
  -8   7   5      310.43      351.71     36.32 o 
  -7   7   5      356.37      370.49     34.10 o 
  -6   7   5      421.15      391.94     23.69 o 
  -5   7   5      356.62      370.16     32.64 o 
  -4   7   5       10.43        9.88      6.48 o 
  -3   7   5        7.73        5.35      7.94 o 
  -2   7   5       27.92        4.67     12.50 o 
  -1   7   5      196.35      197.95     25.85 o 
   0   7   5      196.69      247.76     30.99 o 
   1   7   5      273.56      247.05     32.17 o 
   2   7   5      307.76      234.51     33.77 o 
   3   7   5      286.56      273.56     37.26 o 
   4   7   5       43.18       51.03     24.20 o 
  -9   8   5      134.67      129.47     28.25 o 
  -8   8   5      102.50       67.35     22.07 o 
  -7   8   5      324.13      373.79     35.23 o 
  -6   8   5      412.06      488.44     72.61 o 
  -5   8   5      498.46      531.09     41.13 o 
  -4   8   5        5.13       -9.20     13.21 o 
  -3   8   5      190.70      197.62     26.04 o 
  -2   8   5       46.39       66.41     19.24 o 
  -1   8   5        3.76       20.80     14.48 o 
   0   8   5       88.98      101.12     25.52 o 
   1   8   5      171.97      153.81     28.30 o 
   2   8   5      109.41       98.43     26.51 o 
  -8   9   5       71.26       52.54     22.55 o 
  -7   9   5       29.47       43.35     23.49 o 
  -6   9   5      102.36      118.57     28.30 o 
  -5   9   5      113.32      150.60     29.24 o 
  -1   9   5      553.56      711.26     49.19 o 
   0   9   5      108.70       83.20     25.38 o 
   1   9   5      255.32      230.12     36.41 o 
  -6  10   5       65.41       42.02     26.08 o 
   0 -12   6      133.55      163.10     32.64 o 
   1 -12   6       51.68       82.12     27.12 o 
   2 -12   6       35.90       36.32     22.73 o 
   3 -12   6        7.76      -15.28     15.28 o 
   4 -12   6       22.41        6.04     19.15 o 
  -3 -11   6        0.39      -11.51     13.35 o 
  -2 -11   6       31.48       26.84     17.83 o 
  -1 -11   6      170.90      176.12     31.55 o 
   0 -11   6      342.52      314.03     39.01 o 
   1 -11   6      207.84      184.13     31.46 o 
   2 -11   6      518.08      501.42     45.99 o 
   3 -11   6      597.02      698.90     49.57 o 
   4 -11   6      518.26      521.32     45.85 o 
   5 -11   6      179.87      234.46     35.33 o 
   6 -11   6      108.48      121.73     39.31 o 
  -5 -10   6      221.98      228.75     33.20 o 
  -4 -10   6      283.05      317.94     37.87 o 
  -3 -10   6      144.03      167.25     29.76 o 
  -2 -10   6      137.04      233.05     32.59 o 
  -1 -10   6      121.60      148.52     28.35 o 
   0 -10   6      113.54       93.53     23.02 o 
   1 -10   6       16.83        3.54     12.17 o 
   2 -10   6      124.02       83.34     23.39 o 
   3 -10   6       27.92       33.30     16.79 o 
   4 -10   6      208.37      231.37     20.45 o 
   5 -10   6      221.39      247.89     21.49 o 
   6 -10   6      496.95      475.12     29.05 o 
   7 -10   6      512.64      477.36     30.68 o 
  -6  -9   6       14.74       28.11     19.34 o 
  -5  -9   6       73.82       95.23     24.71 o 
  -4  -9   6      155.65      114.14     22.73 o 
  -3  -9   6      459.81      544.65     27.72 o 
  -2  -9   6      403.71      454.16     39.34 o 
  -1  -9   6      696.22      689.70     44.62 o 
   0  -9   6     1099.38     1057.97     54.57 o 
   1  -9   6      616.64      634.28     42.07 o 
   2  -9   6      172.87      247.53     29.43 o 
   3  -9   6       58.17       59.25     11.73 o 
   4  -9   6      324.17      279.22     21.09 o 
   5  -9   6      140.14      138.85     16.97 o 
   6  -9   6      409.32      389.27     28.96 o 
   7  -9   6      397.27      434.88     28.60 o 
  -7  -8   6      377.39      351.86     41.13 o 
  -6  -8   6      317.44      377.51     39.52 o 
  -5  -8   6      294.04      321.29     34.15 o 
  -4  -8   6      521.91      471.52     36.08 o 
  -3  -8   6      145.11      154.89     22.26 o 
  -2  -8   6        0.09       -0.74      8.09 o 
  -1  -8   6       45.53       62.73     16.60 o 
   0  -8   6      141.07      129.38     21.60 o 
   1  -8   6      534.71      515.62     22.24 o 
   2  -8   6      965.01      954.35     31.39 o 
   3  -8   6     1209.29     1228.71     36.39 o 
   4  -8   6     1233.22     1249.84     38.01 o 
   5  -8   6      442.38      434.28     32.00 o 
   6  -8   6      361.55      364.81     24.17 o 
   7  -8   6      176.44      191.87     29.10 o 
   8  -8   6      129.73      122.77     25.75 o 
  -8  -7   6        4.24      -15.38     15.38 o 
  -7  -7   6      130.27      172.86     30.66 o 
  -6  -7   6      152.46      195.17     29.76 o 
  -5  -7   6      456.78      446.99     36.55 o 
  -4  -7   6      521.34      571.37     36.69 o 
  -3  -7   6      458.68      416.76     29.15 o 
  -2  -7   6      271.58      276.82     22.88 o 
  -1  -7   6      103.30      103.71     11.55 o 
   0  -7   6       42.82       57.78     10.14 o 
   1  -7   6       58.56       64.34     10.00 o 
   2  -7   6      421.40      391.64     40.37 o 
   3  -7   6     1125.00     1102.09     36.29 o 
   4  -7   6      788.65      820.84     39.71 o 
   5  -7   6      758.22      806.10     42.43 o 
   6  -7   6     1139.50     1126.60     37.92 o 
   7  -7   6     1292.82     1374.83     63.82 o 
   8  -7   6      574.36      658.90     46.36 o 
  -9  -6   6       98.42      144.33     32.31 o 
  -8  -6   6      253.09      209.98     34.05 o 
  -7  -6   6       51.48       96.74     21.79 o 
  -6  -6   6        2.74       -4.91     10.66 o 
  -5  -6   6      185.76      219.79     26.22 o 
  -4  -6   6      407.59      425.10     31.32 o 
  -3  -6   6      898.31      912.09     40.80 o 
  -2  -6   6     1879.72     1888.87     37.58 o 
  -1  -6   6     3264.86     3200.53     43.53 o 
   0  -6   6     2123.21     2024.69     48.31 o 
   1  -6   6     2553.11     2562.85     47.63 o 
   2  -6   6     1409.99     1450.28     35.40 o 
   3  -6   6     1283.03     1315.41     34.58 o 
   4  -6   6      678.41      734.30     26.55 o 
   5  -6   6      229.21      219.03     16.74 o 
   6  -6   6       50.10       46.98     16.79 o 
   7  -6   6       23.82       19.67     13.82 o 
   8  -6   6       30.63       35.94     17.31 o 
  -9  -5   6      235.80      277.00     38.77 o 
  -8  -5   6      528.27      529.29     44.67 o 
  -7  -5   6      584.53      639.80     43.44 o 
  -6  -5   6      871.25      907.04     48.91 o 
  -5  -5   6      122.88      121.50     20.71 o 
  -4  -5   6      984.86     1013.92     44.67 o 
  -3  -5   6      129.83      123.08     10.74 o 
  -2  -5   6       33.50       27.60      6.25 o 
  -1  -5   6       91.20      109.47     12.55 o 
   0  -5   6      198.73      211.33     15.42 o 
   1  -5   6      633.75      588.54     19.96 o 
   2  -5   6     1679.79     1716.60     36.58 o 
   3  -5   6     1401.85     1441.79     53.44 o 
   4  -5   6     1175.27     1085.80     41.08 o 
   5  -5   6     1486.71     1467.98     56.36 o 
   6  -5   6      967.64      941.33     47.02 o 
   7  -5   6      688.02      687.77     42.54 o 
   8  -5   6      200.30      205.31     28.82 o 
   9  -5   6      129.94      162.53     27.40 o 
 -10  -4   6       12.68        2.64     15.42 o 
  -9  -4   6       13.02        1.32     13.58 o 
  -8  -4   6       24.89       10.52     13.21 o 
  -7  -4   6      298.97      339.88     33.35 o 
  -6  -4   6     1104.70     1130.42     52.17 o 
  -5  -4   6      371.87      378.32     27.43 o 
  -4  -4   6     1947.61     1904.06     39.27 o 
  -3  -4   6     2323.79     2368.92     66.67 o 
  -2  -4   6     1790.76     1772.34     48.63 o 
  -1  -4   6     1412.62     1331.82     41.22 o 
   0  -4   6     1940.07     1869.71     35.20 o 
   1  -4   6      644.84      638.83     19.53 o 
   2  -4   6      334.15      369.65     17.47 o 
   3  -4   6        2.67        0.40      4.84 o 
   4  -4   6       88.41       94.57     16.79 o 
   5  -4   6      349.07      404.73     29.62 o 
   6  -4   6      951.51      960.53     46.55 o 
   7  -4   6      850.89      872.99     46.84 o 
   8  -4   6      880.78      923.83     51.03 o 
   9  -4   6      623.79      731.45     47.45 o 
 -10  -3   6      610.15      636.69     51.46 o 
  -9  -3   6      354.67      358.65     36.84 o 
  -8  -3   6      381.17      393.03     36.22 o 
  -7  -3   6      319.83      292.24     29.81 o 
  -6  -3   6      165.68      136.08     12.69 o 
  -5  -3   6      122.53      135.76     12.06 o 
  -4  -3   6       42.31       48.06     10.90 o 
  -3  -3   6     1320.44     1365.40     42.40 o 
  -2  -3   6       53.15       30.00      8.21 o 
  -1  -3   6     5007.76     4948.81     95.70 o 
   0  -3   6     2784.16     2696.29     42.11 o 
   1  -3   6     3137.36     3004.67     55.61 o 
   2  -3   6     4824.32     4725.23     52.19 o 
   3  -3   6     3803.92     3691.38     57.64 o 
   4  -3   6     1160.23     1148.58     45.51 o 
   5  -3   6      507.61      511.65     32.03 o 
   6  -3   6      504.93      576.65     35.75 o 
   7  -3   6       26.30        1.04      9.86 o 
   8  -3   6       43.75       28.44     15.23 o 
   9  -3   6       82.10       62.31     20.52 o 
 -11  -2   6        0.16       19.81     19.10 o 
 -10  -2   6       90.29       97.40     24.15 o 
  -9  -2   6      417.19      375.34     36.88 o 
  -8  -2   6      108.27       99.71     17.33 o 
  -7  -2   6      775.22      771.52     29.43 o 
  -6  -2   6     1971.34     1853.39     41.31 o 
  -5  -2   6     2808.65     2787.82     68.48 o 
  -4  -2   6     1870.64     1933.42     53.67 o 
  -3  -2   6        4.10        7.50      6.18 o 
  -2  -2   6    11596.77    11335.98    128.02 o 
  -1  -2   6       87.81      121.03     13.73 o 
   0  -2   6       41.17       41.17      4.59 o 
   1  -2   6      344.57      353.91     14.85 o 
   2  -2   6      937.67      851.24     65.70 o 
   4  -2   6     2237.02     2339.58     46.19 o 
   5  -2   6     1530.09     1469.94     37.26 o 
   6  -2   6     1557.97     1565.29     58.20 o 
   7  -2   6     1129.36     1226.45     53.91 o 
   8  -2   6      368.02      312.94     32.07 o 
 -11  -1   6      172.32      126.50     28.63 o 
 -10  -1   6      120.59      127.30     25.85 o 
  -9  -1   6      133.39      125.70     14.73 o 
  -8  -1   6       31.40       17.45      8.72 o 
  -7  -1   6      108.11      126.02     13.48 o 
  -6  -1   6      463.79      473.07     27.64 o 
  -5  -1   6     1619.23     1597.22     50.51 o 
  -4  -1   6     1572.97     1563.64     48.44 o 
  -3  -1   6     2379.43     2245.75     58.67 o 
  -2  -1   6     9473.42     9667.41    160.36 o 
  -1  -1   6     4569.37     4430.32     89.05 o 
   0  -1   6     1662.58     1584.92     37.19 o 
   1  -1   6     2347.76     2349.85     42.54 o 
   2  -1   6     1395.55     1301.81     31.04 o 
   3  -1   6      492.97      487.28     26.88 o 
   4  -1   6       66.75       59.19      9.92 o 
   5  -1   6       92.76       87.16     11.88 o 
   6  -1   6       41.97       35.26     13.89 o 
   7  -1   6       67.17       89.24     19.24 o 
 -11   0   6      244.72      240.73     32.03 o 
 -10   0   6      635.36      638.09     29.71 o 
  -9   0   6     1277.02     1278.64     89.99 o 
  -8   0   6     1448.52     1446.12     39.71 o 
  -7   0   6      770.05      763.86     27.50 o 
  -6   0   6      942.40      907.56     39.05 o 
  -5   0   6     1476.13     1476.80     49.34 o 
  -4   0   6      190.10      231.25     19.95 o 
  -3   0   6      359.51      346.62     22.45 o 
  -2   0   6     1276.19     1309.08     42.68 o 
  -1   0   6     1054.44     1137.60     28.26 o 
   0   0   6      507.59      459.43     17.53 o 
   1   0   6     6546.91     6462.46     86.08 o 
   2   0   6     1453.69     1331.48     31.89 o 
   3   0   6     1844.08     1793.62     39.41 o 
   4   0   6     1197.70     1156.91     32.40 o 
   5   0   6      661.43      714.60     26.75 o 
   6   0   6      278.47      280.60     19.53 o 
   7   0   6      148.04      117.25     25.66 o 
 -11   1   6       10.12       -3.79      9.66 o 
 -10   1   6       44.30       36.13     11.09 o 
  -9   1   6      217.07      198.14     22.14 o 
  -8   1   6      406.58      405.75     21.81 o 
  -7   1   6      877.30      904.64     42.87 o 
  -6   1   6     1870.47     1773.10     58.01 o 
  -5   1   6     2645.14     2621.14     70.61 o 
  -4   1   6     2506.48     2420.02     65.65 o 
  -3   1   6      998.51      998.45     38.35 o 
  -2   1   6     2226.16     2149.81     41.60 o 
  -1   1   6     1372.26     1283.95     30.65 o 
   0   1   6     1176.23     1293.77     31.14 o 
   1   1   6       72.07       91.09      9.78 o 
   2   1   6       37.49       35.62      8.82 o 
   3   1   6        7.82       14.59     17.22 o 
   4   1   6      207.12      218.24     22.85 o 
   5   1   6      477.94      473.73     37.50 o 
   6   1   6      562.03      636.69     43.77 o 
   7   1   6      367.82      427.32     40.28 o 
   8   1   6      358.92      285.97     38.86 o 
 -11   2   6      225.10      191.02     29.01 o 
 -10   2   6      515.81      518.53     27.08 o 
  -9   2   6      250.05      241.98     18.88 o 
  -8   2   6      132.75      149.42     22.22 o 
  -7   2   6        1.02       -8.63      8.63 o 
  -6   2   6      123.80      115.84     18.49 o 
  -5   2   6      185.13      192.34     20.56 o 
  -4   2   6     1072.00     1093.44     43.20 o 
  -3   2   6     1027.19     1050.05     40.56 o 
  -2   2   6     1708.98     1674.65     49.10 o 
  -1   2   6     2438.39     2430.88     47.05 o 
   0   2   6     1562.50     1476.25     34.56 o 
   1   2   6     1240.14     1236.19     40.16 o 
   2   2   6     1150.72     1140.50     30.76 o 
   3   2   6      343.02      348.44     18.15 o 
   4   2   6      508.84      537.08     39.05 o 
   5   2   6       19.69        5.19     13.02 o 
   6   2   6        0.09        8.68     15.75 o 
   7   2   6       37.90       36.93     20.85 o 
 -11   3   6      182.38      196.68     29.20 o 
 -10   3   6      488.67      406.95     36.84 o 
  -9   3   6      720.27      703.94     38.91 o 
  -8   3   6     1215.88     1218.86     54.90 o 
  -7   3   6      763.80      879.17     43.96 o 
  -6   3   6     1464.39     1563.26     57.68 o 
  -5   3   6     1535.07     1484.30     53.20 o 
  -4   3   6      721.11      684.66     34.57 o 
  -3   3   6      211.66      233.77     15.02 o 
  -2   3   6      210.42      216.60     14.34 o 
  -1   3   6        0.37        3.77      5.40 o 
   0   3   6      215.96      200.41     22.17 o 
   1   3   6      960.62      928.48     28.21 o 
   2   3   6      721.96      706.26     41.88 o 
   3   3   6      508.70      493.16     37.36 o 
   4   3   6     1824.01     1805.41     73.86 o 
   5   3   6      324.42      325.44     36.36 o 
   6   3   6      318.16      370.63     40.47 o 
   7   3   6      193.72      207.76     35.94 o 
 -11   4   6       41.54       50.51     18.77 o 
 -10   4   6        7.33        2.17     13.25 o 
  -9   4   6        3.57        0.52     10.47 o 
  -8   4   6       11.34       15.42     14.10 o 
  -7   4   6      739.63      731.63     41.84 o 
  -6   4   6      209.43      189.61     23.82 o 
  -5   4   6      930.64      894.40     42.78 o 
  -4   4   6     1003.82      935.01     41.55 o 
  -3   4   6     2047.15     2133.70     35.95 o 
  -2   4   6     1419.40     1477.44     39.97 o 
  -1   4   6      444.58      232.90     18.82 o 
   0   4   6      845.74      847.41     45.30 o 
   1   4   6       67.33       95.32     20.94 o 
   2   4   6       23.11        8.49     12.22 o 
   3   4   6        4.87       -2.88     11.98 o 
   4   4   6      222.51      222.72     31.79 o 
   5   4   6      168.82      212.20     33.72 o 
   6   4   6       84.51       90.51     26.37 o 
 -10   5   6      291.00      146.83     27.83 o 
  -9   5   6      434.42      480.76     40.28 o 
  -8   5   6      630.86      582.02     40.75 o 
  -7   5   6       90.75       79.05     19.01 o 
  -6   5   6       50.83       87.63     18.96 o 
  -5   5   6       12.96       24.53     13.44 o 
  -4   5   6       79.37       90.39      9.73 o 
  -3   5   6      770.71      730.87     26.40 o 
  -2   5   6     1231.92     1206.03     51.55 o 
  -1   5   6      415.52      520.19     35.89 o 
   0   5   6     1001.83      988.17     49.57 o 
   1   5   6     1603.12     1594.34     67.02 o 
   2   5   6      601.63      614.33     44.38 o 
   3   5   6      224.33      211.40     31.55 o 
   4   5   6      121.49       28.91     17.45 o 
   5   5   6       86.43       87.68     26.32 o 
 -10   6   6      145.30      183.90     31.27 o 
  -9   6   6      361.93      393.13     39.10 o 
  -8   6   6      427.18      437.84     37.40 o 
  -7   6   6     1087.63     1018.83     51.98 o 
  -6   6   6     1032.93     1152.12     53.63 o 
  -5   6   6      696.32      704.82     54.15 o 
  -4   6   6      420.58      458.23     43.11 o 
  -3   6   6      436.48      378.55     31.55 o 
  -2   6   6       61.20       81.74     18.68 o 
  -1   6   6       41.77       55.14     17.88 o 
   0   6   6      116.84      133.01     24.38 o 
   1   6   6       71.24       33.06     17.97 o 
   2   6   6      195.41      174.70     30.14 o 
   3   6   6      209.65      200.97     33.72 o 
   4   6   6      143.08      119.00     28.49 o 
  -9   7   6       23.69       -3.63     14.06 o 
  -8   7   6       18.46       11.74     15.89 o 
  -7   7   6       72.18       81.93     20.94 o 
  -6   7   6      226.36      196.78     26.37 o 
  -5   7   6      516.67      508.30     31.11 o 
  -4   7   6      328.90      370.39     32.50 o 
  -3   7   6      766.24      809.41     45.80 o 
  -2   7   6      758.20      786.20     45.37 o 
  -1   7   6      487.76      450.29     39.57 o 
   0   7   6      156.05      178.90     28.06 o 
   1   7   6      173.84      193.38     30.89 o 
   2   7   6      190.79      232.81     34.62 o 
   3   7   6        2.44        8.58     18.02 o 
  -8   8   6      185.56      233.61     33.06 o 
  -7   8   6      243.85      264.65     32.12 o 
  -6   8   6      135.58      126.83     27.21 o 
  -3   8   6       12.57       57.73     18.58 o 
  -2   8   6      108.42      108.10     23.21 o 
  -1   8   6      100.07      107.58     25.00 o 
   0   8   6      252.36      250.83     34.57 o 
   1   8   6      170.74      198.76     33.25 o 
  -1   9   6       20.29       43.20     20.99 o 
   0 -12   7        6.16       33.16     18.72 o 
   1 -12   7        0.05       -2.03     18.30 o 
   2 -12   7       46.75       43.39     22.73 o 
   3 -12   7      208.21      191.26     33.68 o 
  -3 -11   7      165.26      161.54     32.07 o 
  -2 -11   7      356.48      295.30     38.49 o 
  -1 -11   7      542.86      663.43     51.03 o 
   0 -11   7      238.13      262.95     36.08 o 
   1 -11   7      247.13      324.41     38.68 o 
   2 -11   7      202.36      166.07     29.86 o 
   3 -11   7       67.30       52.50     20.71 o 
   4 -11   7        5.60       -2.92     15.66 o 
   5 -11   7        4.94       17.73     18.11 o 
  -5 -10   7      125.70      122.49     27.78 o 
  -4 -10   7       65.88       82.26     23.16 o 
  -3 -10   7       34.17       56.93     20.38 o 
  -2 -10   7       41.82       26.74     15.14 o 
  -1 -10   7      127.69      104.24     24.71 o 
   0 -10   7      163.27      209.70     30.94 o 
   1 -10   7      397.59      431.28     39.15 o 
   2 -10   7     1010.48     1074.01     58.39 o 
   3 -10   7      107.82       75.51     21.13 o 
   4 -10   7      865.12      892.33     35.62 o 
   5 -10   7      265.00      288.28     23.33 o 
   6 -10   7      144.60      135.78     19.37 o 
  -6  -9   7      225.85      263.80     36.84 o 
  -5  -9   7      369.66      327.47     35.75 o 
  -4  -9   7      838.51      795.97     47.50 o 
  -3  -9   7      171.71      184.18     28.49 o 
  -2  -9   7      341.36      301.95     33.25 o 
  -1  -9   7      349.11      340.49     33.91 o 
   0  -9   7      311.07      352.66     34.38 o 
   1  -9   7       20.24       37.31     16.32 o 
   2  -9   7      410.58      420.18     23.34 o 
   3  -9   7       86.63       70.41     12.85 o 
   4  -9   7      327.75      346.78     24.88 o 
   5  -9   7      486.61      474.39     41.32 o 
   6  -9   7      565.45      585.61     42.78 o 
   7  -9   7      515.90      561.22     45.56 o 
  -7  -8   7        9.92       34.48     19.90 o 
  -6  -8   7        0.50        4.10     13.44 o 
  -5  -8   7       50.74       69.14     20.28 o 
  -4  -8   7       60.84       58.77     18.72 o 
  -3  -8   7      124.70      175.22     23.30 o 
  -2  -8   7      681.53      692.81     51.41 o 
  -1  -8   7      900.83      967.32     49.48 o 
   0  -8   7      923.48      884.22     46.32 o 
   1  -8   7      826.26      799.44     71.86 o 
   2  -8   7      605.49      626.27     26.06 o 
   3  -8   7     1261.83     1260.35     37.65 o 
   4  -8   7      289.07      316.93     21.21 o 
   5  -8   7       13.37        5.99     12.92 o 
   6  -8   7        5.41       22.92     14.10 o 
   7  -8   7       88.56      104.19     23.91 o 
  -8  -7   7      304.15      263.23     38.63 o 
  -7  -7   7      381.19      334.40     38.96 o 
  -6  -7   7      294.91      275.49     33.49 o 
  -5  -7   7      427.00      489.86     37.26 o 
  -4  -7   7      418.50      432.27     32.59 o 
  -3  -7   7      212.62      271.77     26.08 o 
  -2  -7   7        2.19       -6.98      6.98 o 
  -1  -7   7      156.43      155.47     10.34 o 
   0  -7   7       18.92       32.80      8.21 o 
   1  -7   7      533.62      500.66     38.23 o 
   2  -7   7     1188.16     1142.01     33.10 o 
   3  -7   7     1631.47     1611.57     41.12 o 
   4  -7   7     1105.78     1119.29     34.73 o 
   5  -7   7      390.63      398.31     34.67 o 
   6  -7   7     1231.49     1338.28     61.60 o 
   7  -7   7      184.27      129.05     24.76 o 
  -9  -6   7        0.95      -13.21     13.21 o 
  -8  -6   7        1.08      -13.06     13.58 o 
  -7  -6   7      104.32      126.97     26.18 o 
  -6  -6   7      292.34      265.45     30.85 o 
  -5  -6   7      708.77      763.85     43.53 o 
  -4  -6   7     1371.51     1475.67     57.64 o 
  -3  -6   7     1559.17     1459.16     53.34 o 
  -2  -6   7     1716.85     1725.28     37.52 o 
  -1  -6   7     1815.03     1704.56     30.56 o 
   0  -6   7     1296.12     1307.37     35.73 o 
   1  -6   7      597.85      574.58     21.64 o 
   2  -6   7        0.50       10.85      6.47 o 
   3  -6   7        3.50        8.99      8.61 o 
   4  -6   7      285.61      283.98     27.54 o 
   5  -6   7      278.97      275.97     29.24 o 
   6  -6   7     1065.06     1066.42     53.53 o 
   7  -6   7      606.88      758.00     48.06 o 
   8  -6   7      565.19      691.07     47.78 o 
  -9  -5   7      283.03      305.87     39.48 o 
  -8  -5   7      409.86      374.21     38.91 o 
  -7  -5   7      213.82      257.71     31.84 o 
  -6  -5   7       49.19       49.52     15.94 o 
  -5  -5   7       27.00       21.37     11.65 o 
  -4  -5   7       10.45        2.24      6.13 o 
  -3  -5   7      315.64      317.51     16.43 o 
  -2  -5   7      987.88     1130.84     40.70 o 
  -1  -5   7     1311.28     1261.64     30.89 o 
   0  -5   7     1320.52     1287.09     30.96 o 
   1  -5   7     1831.86     1755.44     37.29 o 
   2  -5   7     1770.51     1821.12     38.59 o 
   3  -5   7      670.73      725.46     37.78 o 
   4  -5   7      558.65      590.51     35.56 o 
   5  -5   7      357.33      394.07     31.98 o 
   6  -5   7       69.48       76.03     19.48 o 
   7  -5   7       15.19       23.44     14.20 o 
   8  -5   7       63.47       88.95     21.08 o 
 -10  -4   7       71.97       98.29     27.54 o 
  -9  -4   7      465.63      447.04     42.83 o 
  -8  -4   7      677.42      689.42     46.60 o 
  -7  -4   7     1046.24     1068.02     54.10 o 
  -6  -4   7     1655.11     1657.07     64.15 o 
  -5  -4   7     1561.05     1533.68     87.02 o 
  -4  -4   7     1031.08     1060.87     43.25 o 
  -3  -4   7     1139.06     1185.75     42.17 o 
  -2  -4   7      154.49      204.27     19.01 o 
  -1  -4   7        2.16        2.50      6.18 o 
   0  -4   7       45.90       55.07     19.27 o 
   1  -4   7      390.97      378.93     18.28 o 
   2  -4   7     1105.98     1039.30     42.02 o 
   3  -4   7      668.59      693.95     36.08 o 
   4  -4   7     1011.52     1072.55     47.35 o 
   5  -4   7      814.85      823.61     43.39 o 
   6  -4   7     1216.84     1206.55     54.71 o 
   7  -4   7      327.96      381.19     34.76 o 
   8  -4   7      113.59       84.29     22.55 o 
 -10  -3   7      563.04      489.63     45.14 o 
  -9  -3   7       22.72       34.90     16.65 o 
  -8  -3   7      103.61       96.50     21.84 o 
  -7  -3   7        5.83        2.72      6.97 o 
  -6  -3   7      264.81      302.54     18.37 o 
  -5  -3   7      705.76      677.19     24.99 o 
  -4  -3   7      532.47      547.12     29.24 o 
  -3  -3   7      878.42      871.72     36.08 o 
  -2  -3   7     3912.20     4094.41     89.94 o 
  -1  -3   7     1475.79     1424.21     46.46 o 
   0  -3   7     1151.18     1139.44     25.02 o 
   1  -3   7      910.71      818.65     35.66 o 
   2  -3   7     1343.54     1351.77     32.15 o 
   3  -3   7      471.42      461.95     19.11 o 
   4  -3   7       21.93        9.57      9.72 o 
   5  -3   7       40.43       34.86     13.06 o 
   6  -3   7      122.27       84.80     18.54 o 
   7  -3   7      283.53      278.99     30.75 o 
   8  -3   7      479.14      511.98     41.41 o 
 -11  -2   7      194.38      179.61     33.63 o 
 -10  -2   7     1133.14     1009.16     59.66 o 
  -9  -2   7      224.96      248.09     32.26 o 
  -8  -2   7      465.05      500.38     24.24 o 
  -7  -2   7      684.23      684.01     65.54 o 
  -6  -2   7      468.35      474.11     21.84 o 
  -5  -2   7      129.36      154.37     18.77 o 
  -4  -2   7       42.14       33.72     11.23 o 
  -3  -2   7       26.80       19.29      8.82 o 
  -2  -2   7      116.16      129.27     20.07 o 
  -1  -2   7      473.72      463.50     25.89 o 
   0  -2   7      604.85      548.21     28.11 o 
   1  -2   7      981.51      962.66     26.80 o 
   2  -2   7     1865.42     1846.79     39.22 o 
   3  -2   7     1453.21     1416.67     34.85 o 
   5  -2   7      207.99      183.95     22.69 o 
   6  -2   7      680.37      736.40     41.65 o 
   7  -2   7       94.88       91.69     20.38 o 
   8  -2   7        3.50       -8.16     13.77 o 
 -11  -1   7        0.19       -5.09     15.99 o 
 -10  -1   7       55.20       77.73     21.98 o 
  -9  -1   7       41.26       27.97     10.21 o 
  -8  -1   7      145.04      150.96     15.57 o 
  -7  -1   7     1133.98     1162.72     35.10 o 
  -6  -1   7      772.55      773.80     37.78 o 
  -5  -1   7     2012.58     1959.64     60.09 o 
  -4  -1   7     1502.12     1499.59     50.42 o 
  -3  -1   7     1189.96     1125.42     42.26 o 
  -2  -1   7     1339.25     1484.02     48.53 o 
  -1  -1   7     1384.07     1482.09     48.16 o 
   0  -1   7       56.93       52.79      9.55 o 
   1  -1   7      325.30      355.54     16.91 o 
   2  -1   7      177.31      168.32     13.12 o 
   3  -1   7      749.35      778.00     25.96 o 
   4  -1   7      965.78      903.53     50.35 o 
   5  -1   7     1644.03     1649.93     74.80 o 
   6  -1   7      994.54     1018.64     47.50 o 
 -11   0   7      165.68      170.00     53.79 o 
 -10   0   7      313.07      313.51     23.03 o 
  -9   0   7      429.02      491.13     25.62 o 
  -8   0   7      347.97      309.30     20.68 o 
  -7   0   7       77.00       97.26     18.06 o 
  -6   0   7      131.01      137.06     19.81 o 
  -5   0   7       83.28       96.03     16.89 o 
  -4   0   7      327.08      359.54     25.33 o 
  -3   0   7     1329.87     1321.72     46.69 o 
  -2   0   7     2091.05     1943.18     57.45 o 
  -1   0   7     1932.36     1990.26     41.73 o 
   0   0   7     2116.85     2067.42     42.28 o 
   1   0   7     1162.50     1174.08     33.86 o 
   2   0   7      981.18      990.72     59.38 o 
   3   0   7      587.23      578.17     31.41 o 
   4   0   7       82.21       98.56     12.69 o 
   5   0   7       14.32        6.77      7.79 o 
   6   0   7       28.99       35.19     17.45 o 
 -11   1   7       54.70       54.09     14.81 o 
 -10   1   7      522.72      515.23     50.07 o 
  -9   1   7      676.11      620.16     46.79 o 
  -8   1   7      653.18      637.16     38.82 o 
  -7   1   7      571.95      611.27     36.27 o 
  -6   1   7     1051.74     1026.75     45.61 o 
  -5   1   7      731.54      725.22     37.26 o 
  -4   1   7      231.69      244.60     22.88 o 
  -3   1   7      166.45      165.41     18.91 o 
  -2   1   7      115.53      122.67     11.77 o 
  -1   1   7      514.52      485.78     20.16 o 
   0   1   7     1085.84     1018.53     29.36 o 
   1   1   7     1771.33     1697.35     39.44 o 
   2   1   7     1391.34     1257.31     33.74 o 
   3   1   7     1058.72     1008.00     31.24 o 
   4   1   7      730.66      780.73     43.60 o 
   5   1   7      490.04      470.34     40.14 o 
   6   1   7      240.14      252.05     34.10 o 
   7   1   7      144.54      135.04     30.37 o 
 -11   2   7       66.71       35.09     16.60 o 
 -10   2   7        9.10       14.63      9.67 o 
  -9   2   7       55.76       60.93     12.30 o 
  -8   2   7      121.92      120.84     21.41 o 
  -7   2   7      511.64      547.74     36.41 o 
  -6   2   7     1295.69     1327.76     53.25 o 
  -5   2   7     1335.79     1378.89     52.64 o 
  -4   2   7     3254.57     3504.88     87.87 o 
  -3   2   7      368.86      377.75     26.51 o 
  -2   2   7     1892.86     1925.93     42.61 o 
  -1   2   7      949.39      935.35     28.64 o 
   0   2   7      146.04      165.37     13.83 o 
   1   2   7        2.15       -0.79      6.10 o 
   2   2   7       14.48       26.76      9.48 o 
   3   2   7       24.91       14.34     13.25 o 
   4   2   7      358.50      334.45     34.34 o 
   5   2   7      341.27      396.62     39.62 o 
   6   2   7      281.97      268.14     36.51 o 
 -11   3   7      312.40      277.95     34.29 o 
 -10   3   7      461.15      427.56     37.92 o 
  -9   3   7      302.86      246.02     30.04 o 
  -8   3   7      436.44      446.66     35.85 o 
  -7   3   7        1.07        2.78     12.17 o 
  -6   3   7       61.49       81.60     17.83 o 
  -5   3   7       20.30        1.93     10.14 o 
  -4   3   7      690.02      715.88     37.50 o 
  -3   3   7      368.80      353.47     19.51 o 
  -2   3   7      674.65      629.02     24.28 o 
  -1   3   7     1555.48     1595.03     39.08 o 
   0   3   7     1089.71     1064.11     31.87 o 
   1   3   7      940.51      920.05     29.76 o 
   2   3   7      842.18      944.82     50.56 o 
   3   3   7      573.12      583.49     42.83 o 
   4   3   7      264.32      241.11     32.59 o 
   5   3   7      120.97      139.56     30.37 o 
   6   3   7       16.01       -0.90     18.49 o 
 -10   4   7      237.93      223.28     31.04 o 
  -9   4   7      151.06      157.06     26.32 o 
  -8   4   7     1100.58     1065.10     54.85 o 
  -7   4   7      610.69      632.11     40.37 o 
  -6   4   7      422.85      478.78     34.05 o 
  -5   4   7      420.33      394.40     30.19 o 
  -4   4   7      273.14      267.15     25.80 o 
  -3   4   7      113.13       94.60     12.73 o 
  -2   4   7       61.60       67.97     11.00 o 
  -1   4   7      622.50      264.03     22.22 o 
   0   4   7       56.01       60.18     17.22 o 
   1   4   7      840.54      805.40     47.07 o 
   2   4   7      471.63      460.71     39.67 o 
   3   4   7      404.80      472.22     41.79 o 
   4   4   7      453.74      440.34     44.15 o 
   5   4   7      473.88      469.96     47.21 o 
 -10   5   7       38.20       70.32     22.92 o 
  -9   5   7       39.38       16.18     16.41 o 
  -8   5   7       42.78       45.33     17.36 o 
  -7   5   7      349.80      367.85     34.29 o 
  -6   5   7      246.14      285.87     29.95 o 
  -5   5   7      509.97      501.18     34.43 o 
  -4   5   7     1126.62     1210.07     36.44 o 
  -3   5   7     1874.94     1972.80     52.61 o 
  -2   5   7     1677.17     1632.31     64.57 o 
  -1   5   7      110.15      108.91     21.37 o 
   0   5   7     1982.44     2061.00     78.34 o 
   1   5   7      375.68      429.54     38.35 o 
   2   5   7       39.55       44.19     18.49 o 
   3   5   7       11.77       14.15     16.32 o 
   4   5   7        0.27       11.51     19.10 o 
  -9   6   7      238.50      272.66     34.62 o 
  -8   6   7       91.80      110.70     24.20 o 
  -7   6   7      289.33      343.74     34.48 o 
  -6   6   7      163.38      136.12     22.97 o 
  -5   6   7        0.42       -3.40     11.65 o 
  -4   6   7        5.18       -3.27      7.92 o 
  -3   6   7      161.16      192.34     25.66 o 
  -2   6   7      171.60      171.07     25.61 o 
  -1   6   7      307.01      299.60     33.02 o 
   0   6   7      623.55      606.13     44.10 o 
   1   6   7      697.86      772.01     50.61 o 
   2   6   7      253.18      253.94     36.13 o 
   3   6   7      353.56      436.71     46.27 o 
  -9   7   7      170.92      166.26     31.27 o 
  -8   7   7      492.05      531.60     42.68 o 
  -7   7   7      726.18      688.29     45.94 o 
  -6   7   7     1164.57     1163.44     56.46 o 
  -5   7   7      567.72      693.05     42.12 o 
  -4   7   7      481.13      491.66     39.15 o 
  -3   7   7      582.29      537.55     40.37 o 
  -2   7   7      306.67      316.86     34.05 o 
  -1   7   7       27.48       13.06     15.19 o 
   0   7   7        1.65       16.27     15.89 o 
   1   7   7       29.26       14.06     18.35 o 
   2   7   7        0.25       -4.34     16.56 o 
  -8   8   7       29.17       26.98     20.14 o 
  -7   8   7        6.07       18.72     18.21 o 
  -3   8   7      300.29      298.65     34.57 o 
  -2   8   7      516.93      484.25     43.11 o 
  -1   8   7      237.88      320.92     38.53 o 
   0   8   7      265.62      304.97     39.57 o 
  -2 -11   8      148.75      104.28     27.17 o 
  -1 -11   8      174.17      151.02     29.95 o 
   0 -11   8       28.08       20.89     18.44 o 
   1 -11   8        5.53       -0.52     16.08 o 
   2 -11   8       26.18       12.78     17.59 o 
   3 -11   8       93.71       73.11     24.53 o 
   4 -11   8      265.66      273.04     34.81 o 
  -4 -10   8      486.99      475.48     46.22 o 
  -3 -10   8      322.60      319.45     38.20 o 
  -2 -10   8      607.86      623.29     47.17 o 
  -1 -10   8      984.16     1044.20     59.10 o 
   0 -10   8     1037.17     1214.80     62.68 o 
   1 -10   8      728.74      711.12     47.50 o 
   2 -10   8      585.35      629.38     44.67 o 
   3 -10   8      430.76      451.80     38.91 o 
   4 -10   8      213.34      218.93     46.36 o 
   5 -10   8        0.89       15.42     17.26 o 
  -6  -9   8      132.16      234.51     35.28 o 
  -5  -9   8      508.79      497.83     43.20 o 
  -4  -9   8       66.77       68.81     20.19 o 
  -3  -9   8       19.64       50.61     17.97 o 
  -2  -9   8        1.77       -5.57     10.75 o 
  -1  -9   8       23.83       22.36     13.87 o 
   0  -9   8      105.45      109.61     22.03 o 
   1  -9   8      260.93      261.53     29.43 o 
   2  -9   8      843.48      754.19     29.89 o 
   3  -9   8      299.33      281.00     21.27 o 
   4  -9   8      571.60      599.52     40.89 o 
   5  -9   8      385.42      338.41     35.00 o 
   6  -9   8      331.20      404.59     40.37 o 
  -7  -8   8      237.01      221.58     35.89 o 
  -6  -8   8      463.05      417.60     40.80 o 
  -5  -8   8      920.79      986.85     54.81 o 
  -4  -8   8      677.11      636.60     41.41 o 
  -3  -8   8      688.63      678.20     40.04 o 
  -2  -8   8     1378.09     1578.78     66.03 o 
  -1  -8   8      399.05      400.30     32.87 o 
   0  -8   8      570.59      535.88     24.01 o 
   1  -8   8       98.31       82.76     12.36 o 
   2  -8   8        0.03       -6.14      6.14 o 
   3  -8   8        0.51        4.72     10.71 o 
   4  -8   8       29.47       22.45     13.54 o 
   5  -8   8      211.41      260.73     31.60 o 
   6  -8   8      464.50      512.08     42.54 o 
  -8  -7   8      279.68      388.22     43.68 o 
  -7  -7   8      100.37      119.90     27.07 o 
  -6  -7   8       17.51       13.68     13.25 o 
  -5  -7   8        6.01       19.67     14.76 o 
  -4  -7   8        7.72        8.73     11.13 o 
  -3  -7   8       41.31       56.79     15.33 o 
  -2  -7   8     1055.85     1046.32     32.67 o 
  -1  -7   8      461.65      506.80     22.32 o 
   0  -7   8      977.97      924.11     29.71 o 
   1  -7   8     1059.81      986.29     30.62 o 
   2  -7   8     1291.33     1206.22     34.37 o 
   3  -7   8     1256.12     1328.99     55.66 o 
   4  -7   8      651.24      686.12     42.50 o 
   5  -7   8      230.18      250.17     29.95 o 
   6  -7   8      130.33      149.61     26.60 o 
   7  -7   8        0.06       -7.64     13.25 o 
  -8  -6   8      333.98      313.75     39.01 o 
  -7  -6   8      484.07      517.12     43.44 o 
  -6  -6   8      408.74      432.65     38.30 o 
  -5  -6   8      696.39      777.76     44.62 o 
  -4  -6   8      751.03      816.11     42.68 o 
  -3  -6   8      447.21      459.95     21.20 o 
  -2  -6   8      121.69      124.11     21.27 o 
  -1  -6   8      176.69      177.63     13.99 o 
   0  -6   8        7.38        0.24      7.52 o 
   1  -6   8        8.88        1.41      5.80 o 
   2  -6   8      718.00      671.59     36.36 o 
   3  -6   8      412.52      388.98     30.89 o 
   4  -6   8      613.74      573.30     38.02 o 
   5  -6   8      673.04      829.31     47.31 o 
   6  -6   8      755.15      766.63     47.50 o 
   7  -6   8      360.93      368.08     37.12 o 
  -9  -5   8       28.11       33.16     20.52 o 
  -8  -5   8        7.36       20.71     16.18 o 
  -7  -5   8       45.54       48.34     17.83 o 
  -6  -5   8      287.39      286.81     30.61 o 
  -5  -5   8      312.64      269.98     27.59 o 
  -4  -5   8     1208.60     1321.02     35.81 o 
  -3  -5   8     1676.54     1613.82     52.92 o 
  -2  -5   8     2116.00     2083.54     62.07 o 
  -1  -5   8     1915.49     1793.65     38.98 o 
   0  -5   8     1318.75     1264.61     31.48 o 
   1  -5   8     2289.32     2183.16     65.56 o 
   2  -5   8       43.08       40.94     13.25 o 
   3  -5   8       93.03       71.27     15.71 o 
   4  -5   8        0.29        0.47      9.24 o 
   5  -5   8      154.05      200.69     26.27 o 
   6  -5   8      427.25      485.76     39.52 o 
   7  -5   8      329.80      388.22     38.11 o 
 -10  -4   8      305.11      326.20     41.46 o 
  -9  -4   8      183.36      110.32     26.18 o 
  -8  -4   8      630.74      639.85     45.56 o 
  -7  -4   8      483.15      461.42     38.39 o 
  -6  -4   8      489.61      499.75     23.53 o 
  -5  -4   8      415.35      421.57     21.09 o 
  -4  -4   8       41.56       44.52     13.35 o 
  -3  -4   8       58.19       72.16     15.14 o 
  -2  -4   8      373.97      349.88     25.00 o 
  -1  -4   8      214.96      211.62     12.80 o 
   0  -4   8      705.04      705.41     34.62 o 
   1  -4   8     1958.52     1783.48     58.11 o 
   2  -4   8      940.21      944.54     42.78 o 
   3  -4   8      735.91      697.44     37.92 o 
   4  -4   8      891.24      949.92     45.94 o 
   5  -4   8      173.07      202.72     26.22 o 
   6  -4   8      158.73      159.23     25.61 o 
   7  -4   8       22.98       11.89     13.30 o 
 -10  -3   8      134.05      138.81     31.22 o 
  -9  -3   8      124.91      107.25     24.76 o 
  -8  -3   8      434.87      319.69     34.38 o 
  -7  -3   8      884.06      871.46     31.53 o 
  -6  -3   8     1872.71     1870.99     51.43 o 
  -5  -3   8     1734.17     1807.29     58.58 o 
  -4  -3   8      886.50      922.14     40.61 o 
  -3  -3   8     1313.87     1435.82     50.42 o 
  -2  -3   8     2115.64     2220.70     65.37 o 
  -1  -3   8       69.35       85.94     15.28 o 
   0  -3   8        2.61        5.24      8.25 o 
   1  -3   8       67.34       55.70     13.25 o 
   2  -3   8       64.36       51.22     13.68 o 
   3  -3   8       94.25       93.63     12.73 o 
   4  -3   8     2175.26     2227.12     71.36 o 
   5  -3   8        7.28       17.31     12.26 o 
   6  -3   8      807.20      820.45     46.32 o 
   7  -3   8      408.87      448.55     38.39 o 
   8  -3   8      157.35      116.12     24.05 o 
 -10  -2   8      425.72      398.08     42.26 o 
  -9  -2   8      291.99      286.20     34.76 o 
  -8  -2   8      113.71      100.54     14.71 o 
  -7  -2   8       23.19        3.13     10.26 o 
  -6  -2   8        1.83        0.52      9.90 o 
  -5  -2   8      178.78      209.84     22.17 o 
  -4  -2   8      229.10      281.01     24.43 o 
  -3  -2   8      761.36      828.04     38.53 o 
  -2  -2   8     1718.60     1693.56     39.85 o 
  -1  -2   8      656.50      641.22     32.78 o 
   0  -2   8      372.45      335.73     24.38 o 
   1  -2   8      357.67      376.32     18.29 o 
   2  -2   8      632.58      630.74     23.91 o 
   3  -2   8      243.22      250.37     20.82 o 
   4  -2   8      531.42      469.74     22.13 o 
   5  -2   8       53.79       34.86     12.69 o 
   6  -2   8       78.93       67.02     17.73 o 
   7  -2   8      300.68      326.20     32.87 o 
 -11  -1   8      249.74      347.14     40.47 o 
 -10  -1   8      457.79      440.46     27.21 o 
  -9  -1   8      662.47      666.80     29.91 o 
  -8  -1   8      584.06      559.97     26.85 o 
  -7  -1   8      414.11      392.89     30.19 o 
  -6  -1   8     1062.16     1087.22     47.21 o 
  -5  -1   8      396.21      405.11     30.04 o 
  -4  -1   8       87.52       96.83     17.92 o 
  -3  -1   8      118.68      141.40     19.05 o 
  -2  -1   8       24.03       38.25     11.51 o 
  -1  -1   8       65.95       83.95     15.47 o 
   0  -1   8      849.73      879.05     28.13 o 
   1  -1   8     1435.77     1433.58     36.22 o 
   2  -1   8     1340.38     1278.90     35.00 o 
   3  -1   8     1094.24     1087.79     32.96 o 
   4  -1   8      698.24      690.71     34.60 o 
   5  -1   8     1115.06     1127.71     36.54 o 
   6  -1   8      590.97      590.37     38.06 o 
 -11   0   8       13.10       -3.59     10.32 o 
 -10   0   8        1.51       -4.08      9.80 o 
  -9   0   8        4.28       13.27      9.49 o 
  -8   0   8       81.27       91.12     19.81 o 
  -7   0   8      348.83      372.84     30.85 o 
  -6   0   8      514.15      492.50     33.63 o 
  -5   0   8      859.58      880.25     42.87 o 
  -4   0   8      430.39      442.46     30.28 o 
  -3   0   8      793.39      717.01     36.84 o 
  -2   0   8      819.17      843.51     38.82 o 
  -1   0   8      721.51      730.76     21.07 o 
   0   0   8      104.72      127.30     12.79 o 
   1   0   8       18.07        5.19      6.47 o 
   2   0   8        1.23       -0.04      7.24 o 
   3   0   8       39.90       45.90     20.99 o 
   4   0   8      397.16      421.75     22.56 o 
   5   0   8      505.93      471.29     25.00 o 
   6   0   8      632.08      620.70     46.27 o 
 -11   1   8      111.18       94.47     37.14 o 
 -10   1   8      472.54      481.68     28.24 o 
  -9   1   8      270.50      259.55     21.32 o 
  -8   1   8      110.86       78.91     19.48 o 
  -7   1   8       17.09        2.97      9.62 o 
  -6   1   8        1.59       12.59     10.80 o 
  -5   1   8       32.41       48.06     14.62 o 
  -4   1   8      620.45      576.32     34.24 o 
  -3   1   8      779.36      764.41     38.82 o 
  -2   1   8     1763.44     1763.80     42.12 o 
  -1   1   8     2048.72     2035.21     45.58 o 
   0   1   8     1500.72     1515.84     39.21 o 
   1   1   8     1733.02     1678.86     41.21 o 
   2   1   8      913.41      942.84     33.75 o 
   3   1   8      695.84      638.70     26.28 o 
   4   1   8       94.22      102.92     23.35 o 
   5   1   8       17.52       17.59     16.22 o 
   6   1   8        6.99       12.03     18.30 o 
 -10   2   8      315.15      298.57     23.53 o 
  -9   2   8      536.17      489.63     39.85 o 
  -8   2   8      385.71      463.59     37.78 o 
  -7   2   8      644.84      594.10     38.06 o 
  -6   2   8     1330.53     1284.98     54.85 o 
  -5   2   8     1074.02     1036.70     48.30 o 
  -4   2   8      319.07      396.66     30.37 o 
  -3   2   8      292.66      324.88     27.21 o 
  -2   2   8       68.65       44.07      9.67 o 
  -1   2   8        0.10       -3.01      5.69 o 
   0   2   8      344.60      337.61     21.88 o 
   1   2   8      470.77      418.70     21.71 o 
   2   2   8      533.05      558.70     24.54 o 
   3   2   8      637.86      585.51     41.79 o 
   4   2   8      745.51      695.22     48.53 o 
   5   2   8      355.42      482.17     44.38 o 
   6   2   8      275.09      356.86     42.73 o 
 -10   3   8       45.29       15.75     15.47 o 
  -9   3   8       10.57       -6.18     13.63 o 
  -8   3   8        0.11       15.33     13.58 o 
  -7   3   8      406.49      365.77     32.97 o 
  -6   3   8      444.53      495.66     35.33 o 
  -5   3   8      737.29      723.43     40.42 o 
  -4   3   8     1101.53     1097.40     48.63 o 
  -3   3   8     1285.31     1328.46     38.08 o 
  -2   3   8      761.11      825.28     29.58 o 
  -1   3   8      443.01      440.75     22.05 o 
   0   3   8      377.38      382.83     21.35 o 
   1   3   8       24.52       36.13     15.94 o 
   2   3   8        3.66        1.56     11.56 o 
   3   3   8       25.10       11.08     14.39 o 
   4   3   8       72.74       72.02     22.92 o 
   5   3   8      119.29      161.31     33.72 o 
 -10   4   8      404.67      429.92     40.09 o 
  -9   4   8      144.68      199.70     30.19 o 
  -8   4   8     1385.65     1384.64     63.49 o 
  -7   4   8        6.25       14.10     12.55 o 
  -6   4   8       77.25       88.91     20.75 o 
  -5   4   8       13.39        8.96     11.89 o 
  -4   4   8       74.60       69.95     17.17 o 
  -3   4   8      521.54      442.43     56.25 o 
  -2   4   8      837.49      845.25     30.53 o 
  -1   4   8      272.04      262.55     40.28 o 
   0   4   8     1488.11     1473.64     65.04 o 
   1   4   8     1017.22     1027.13     56.50 o 
   2   4   8      607.79      539.76     44.34 o 
   3   4   8      313.20      297.47     37.45 o 
   4   4   8      383.19      351.34     42.12 o 
  -9   5   8      106.17      147.35     28.96 o 
  -8   5   8      773.92      800.26     50.42 o 
  -7   5   8      576.66      564.20     40.47 o 
  -6   5   8      338.87      381.10     34.67 o 
  -5   5   8      591.48      595.75     38.63 o 
  -4   5   8      554.26      530.24     25.57 o 
  -3   5   8      289.45      302.09     23.80 o 
  -2   5   8      114.77      124.61     23.72 o 
  -1   5   8       43.94       20.47     13.91 o 
   0   5   8        0.64        3.49     13.30 o 
   1   5   8       21.54       29.29     17.55 o 
   2   5   8       63.33       68.30     21.98 o 
   3   5   8      106.73       88.77     25.99 o 
  -9   6   8       13.36       13.21     15.38 o 
  -8   6   8        4.43        6.74     15.66 o 
  -7   6   8       21.74        7.69     15.14 o 
  -6   6   8       46.98       47.59     18.44 o 
  -5   6   8      509.50      549.39     38.96 o 
  -4   6   8      319.59      320.57     22.11 o 
  -3   6   8      621.97      547.50     40.61 o 
  -2   6   8      643.66      613.63     43.30 o 
  -1   6   8      447.17      472.65     41.41 o 
   0   6   8      310.68      392.98     40.09 o 
   1   6   8      266.44      338.04     40.85 o 
   2   6   8      186.41      234.55     36.36 o 
  -8   7   8      252.80      253.66     34.10 o 
  -7   7   8      261.63      222.20     31.84 o 
  -6   7   8      323.46      314.26     33.11 o 
  -4   7   8       37.67       31.65     17.55 o 
  -3   7   8        0.76       -8.54     13.30 o 
  -2   7   8       27.41       32.07     18.91 o 
  -1   7   8      122.32       89.90     25.14 o 
   0   7   8      207.42      212.01     35.37 o 
  -3   8   8      296.22      305.82     37.26 o 
  -2   8   8      326.56      354.78     41.22 o 
  -2 -11   9       21.10       13.73     17.17 o 
  -1 -11   9       60.20      113.86     28.49 o 
   0 -11   9      155.20      156.40     30.19 o 
   1 -11   9      584.76      659.99     49.29 o 
   2 -11   9      432.91      476.99     43.30 o 
  -4 -10   9      318.66      292.90     39.19 o 
  -3 -10   9      253.28      317.38     38.96 o 
  -2 -10   9      337.03      307.24     36.84 o 
  -1 -10   9      481.20      600.14     44.85 o 
   0 -10   9      285.40      300.73     34.53 o 
   1 -10   9       33.34       25.94     15.75 o 
   2 -10   9        1.85        1.70     13.73 o 
   3 -10   9       73.24       70.32     20.75 o 
   4 -10   9      106.13      105.09     24.34 o 
  -5  -9   9        0.86      -13.16     13.16 o 
  -3  -9   9      288.42      383.50     38.53 o 
  -2  -9   9      605.76      542.92     41.03 o 
  -1  -9   9      686.59      762.90     47.17 o 
   0  -9   9      884.38      863.41     47.87 o 
   1  -9   9      791.45      806.77     46.03 o 
   2  -9   9      803.97      791.06     44.29 o 
   3  -9   9      737.69      754.23     45.37 o 
   4  -9   9      134.99      181.40     27.87 o 
   5  -9   9       39.18       46.36     19.05 o 
  -6  -8   9      416.92      444.54     42.78 o 
  -5  -8   9      510.07      577.36     42.31 o 
  -4  -8   9      406.35      388.17     34.67 o 
  -3  -8   9      208.14      205.64     25.85 o 
  -2  -8   9       44.97       30.33     15.28 o 
  -1  -8   9       13.94        4.10      9.72 o 
   0  -8   9       12.78        2.19      7.52 o 
   1  -8   9      246.47      271.67     26.98 o 
   2  -8   9      655.82      601.65     38.58 o 
   3  -8   9      614.07      656.45     41.51 o 
   4  -8   9      372.55      408.27     36.79 o 
   5  -8   9      522.08      540.85     43.30 o 
   6  -8   9      644.82      573.16     46.84 o 
  -7  -7   9       81.19       69.90     21.65 o 
  -6  -7   9      351.44      385.44     38.30 o 
  -5  -7   9      510.63      560.00     41.18 o 
  -4  -7   9      709.71      685.60     42.07 o 
  -3  -7   9      870.79      825.97     43.11 o 
  -2  -7   9     1271.42     1192.04     35.82 o 
  -1  -7   9      886.34      853.12     49.81 o 
   0  -7   9      817.25      771.25     40.04 o 
   1  -7   9      260.15      163.15     21.88 o 
   2  -7   9      106.18      102.16     19.39 o 
   3  -7   9       55.04       49.95     15.71 o 
   4  -7   9        0.30        7.36     12.55 o 
   5  -7   9       53.88       83.81     21.41 o 
   6  -7   9      229.83      230.92     32.83 o 
  -8  -6   9      314.00      267.90     36.79 o 
  -7  -6   9      307.83      329.69     37.26 o 
  -6  -6   9       12.71       41.93     16.84 o 
  -5  -6   9      160.51      158.90     25.19 o 
  -4  -6   9        3.78        7.22     10.52 o 
  -3  -6   9      129.12      115.52     32.00 o 
  -2  -6   9      311.83      353.04     27.87 o 
  -1  -6   9      349.76      337.06     20.75 o 
   0  -6   9      535.18      470.90     30.70 o 
   1  -6   9      880.68      825.78     41.98 o 
   2  -6   9      688.46      658.06     38.20 o 
   3  -6   9      596.38      627.07     38.77 o 
   4  -6   9      466.50      445.53     36.46 o 
   5  -6   9      225.13      247.10     30.75 o 
   6  -6   9       96.02       94.05     22.40 o 
  -9  -5   9      131.68      131.97     30.75 o 
  -8  -5   9      337.14      360.30     39.71 o 
  -7  -5   9      682.83      611.27     43.91 o 
  -6  -5   9      367.20      333.74     33.20 o 
  -5  -5   9      917.81      946.97     32.78 o 
  -4  -5   9     1000.27     1054.04     33.71 o 
  -3  -5   9      453.92      471.75     31.08 o 
  -2  -5   9      269.70      252.71     24.76 o 
  -1  -5   9      292.52      317.14     26.51 o 
   0  -5   9       12.10        5.05      8.21 o 
   1  -5   9       21.66       13.02     10.85 o 
   2  -5   9      244.34      244.93     25.19 o 
   3  -5   9      447.81      424.16     33.16 o 
   4  -5   9      566.02      533.16     37.03 o 
   5  -5   9      865.54      897.23     50.00 o 
   6  -5   9      756.99      737.91     47.17 o 
  -9  -4   9       58.74       66.36     22.03 o 
  -8  -4   9       57.30       67.87     21.88 o 
  -7  -4   9        0.05        4.10     11.84 o 
  -6  -4   9        9.93        2.37      7.26 o 
  -5  -4   9      133.71      123.10     19.81 o 
  -4  -4   9      764.74      771.54     38.91 o 
  -3  -4   9      112.13      129.38     19.43 o 
  -2  -4   9     2173.55     2358.57     71.69 o 
  -1  -4   9      986.94      978.45     43.53 o 
   0  -4   9      910.10      789.69     39.15 o 
   1  -4   9     1179.25     1082.88     47.12 o 
   2  -4   9      950.29      885.35     43.06 o 
   3  -4   9      191.82      185.41     23.91 o 
   4  -4   9        5.47       14.76     10.85 o 
   5  -4   9       25.06        9.34     11.74 o 
   6  -4   9       54.09       77.78     20.66 o 
   7  -4   9      151.53      177.53     29.10 o 
 -10  -3   9      306.74      375.49     43.06 o 
  -9  -3   9       98.11      113.91     25.89 o 
  -8  -3   9      315.78      274.22     33.06 o 
  -7  -3   9      408.63      436.08     24.62 o 
  -6  -3   9      453.47      469.20     32.73 o 
  -5  -3   9      151.50      163.62     21.41 o 
  -4  -3   9      239.47      193.57     23.02 o 
  -3  -3   9      603.66      615.28     34.90 o 
  -2  -3   9      768.80      763.05     39.24 o 
  -1  -3   9      734.78      674.75     36.03 o 
   0  -3   9      908.74      874.97     41.41 o 
   1  -3   9     1286.86     1272.77     51.13 o 
   2  -3   9     1693.02     1698.05     41.75 o 
   3  -3   9     1077.71     1191.17     51.60 o 
   4  -3   9      543.63      595.84     37.54 o 
   5  -3   9      468.28      422.37     34.48 o 
   6  -3   9      271.51      204.37     27.64 o 
   7  -3   9       21.27       29.71     15.85 o 
 -10  -2   9       10.47       -1.89     15.42 o 
  -9  -2   9       48.35       71.97     14.72 o 
  -8  -2   9      388.22      421.26     25.29 o 
  -7  -2   9      759.69      729.61     40.89 o 
  -6  -2   9     1647.71     1762.63     63.06 o 
  -5  -2   9     1715.76     1798.95     63.34 o 
  -4  -2   9     1552.49     1606.65     58.01 o 
  -3  -2   9     3773.50     3712.08     93.44 o 
  -2  -2   9     2232.23     2230.13     68.15 o 
  -1  -2   9      798.27      726.73     37.97 o 
   0  -2   9      596.57      695.69     37.31 o 
   1  -2   9       78.98       99.62     12.45 o 
   2  -2   9        4.90        1.93      6.02 o 
   3  -2   9       49.20       64.95     11.84 o 
   4  -2   9      412.12      339.03     29.76 o 
   5  -2   9      387.85      412.65     34.48 o 
   6  -2   9      300.27      347.66     33.35 o 
   7  -2   9      265.08      250.92     31.04 o 
 -10  -1   9      421.91      365.45     26.28 o 
  -9  -1   9      418.92      440.45     27.24 o 
  -8  -1   9      108.07      106.45     21.37 o 
  -7  -1   9       39.50       27.17     13.25 o 
  -6  -1   9       87.87       80.56     18.06 o 
  -5  -1   9        2.45       -1.70      9.39 o 
  -4  -1   9      228.58      216.77     24.71 o 
  -3  -1   9      714.73      675.84     37.78 o 
  -2  -1   9      563.90      541.93     32.69 o 
  -1  -1   9      121.75      121.12     19.29 o 
   0  -1   9     1347.89     1513.05     56.32 o 
   1  -1   9      166.90      139.54     21.60 o 
   2  -1   9      328.90      267.89     32.31 o 
   3  -1   9      100.64      116.53     20.38 o 
   4  -1   9        5.54       21.07      9.13 o 
   5  -1   9        5.93       13.05      9.43 o 
 -10   0   9      523.62      535.39     31.17 o 
  -9   0   9      553.38      592.57     30.85 o 
  -8   0   9      666.80      682.25     42.83 o 
  -7   0   9      920.90      959.63     48.77 o 
  -6   0   9     1074.30     1057.08     50.61 o 
  -5   0   9      814.00      812.81     42.73 o 
  -4   0   9       29.28       54.00     15.42 o 
  -3   0   9       27.19       25.33     11.46 o 
  -2   0   9       25.36       -7.59      7.59 o 
  -1   0   9       69.88       80.34     12.18 o 
   0   0   9     1275.44     1263.97     37.13 o 
   1   0   9      921.19      932.07     31.69 o 
   2   0   9     1009.56      916.79     32.80 o 
   3   0   9      937.69      875.80     32.13 o 
   4   0   9      979.66      988.08     35.55 o 
   5   0   9      754.23      744.51     49.19 o 
 -10   1   9       20.25        4.56     10.43 o 
  -9   1   9        9.09       -1.70     13.91 o 
  -8   1   9       22.49       39.85     16.27 o 
  -7   1   9      203.25      223.66     27.69 o 
  -6   1   9      370.99      321.10     30.80 o 
  -5   1   9      817.92      884.50     45.70 o 
  -4   1   9      664.93      707.96     40.23 o 
  -3   1   9      992.34     1100.56     48.63 o 
  -2   1   9     1565.10     1556.94     41.83 o 
  -1   1   9     1001.57     1000.89     33.29 o 
   0   1   9      511.85      511.40     28.26 o 
   1   1   9      447.27      448.63     55.44 o 
   2   1   9      108.04       90.35     15.45 o 
   3   1   9      189.60      166.92     17.36 o 
   4   1   9       78.69       43.30     19.34 o 
   5   1   9       31.35       42.73     19.53 o 
 -10   2   9      248.67      316.89     25.37 o 
  -9   2   9      324.73      354.36     36.36 o 
  -8   2   9       96.29      105.75     22.92 o 
  -7   2   9       38.14       36.69     15.56 o 
  -6   2   9       50.44       51.50     16.32 o 
  -5   2   9       16.51       11.13     11.98 o 
  -4   2   9      199.75      193.14     24.20 o 
  -3   2   9      230.08      296.44     27.64 o 
  -2   2   9      600.56      573.63     26.08 o 
  -1   2   9      573.81      575.09     26.01 o 
   0   2   9     1048.33     1075.40     35.43 o 
   1   2   9      626.36      627.36     48.53 o 
   2   2   9      309.47      353.88     36.41 o 
   3   2   9      755.23      697.44     48.11 o 
   4   2   9       55.50       36.93     17.59 o 
   5   2   9       26.32       10.80     18.35 o 
 -10   3   9      141.31      158.15     28.25 o 
  -9   3   9      269.30      257.19     32.59 o 
  -8   3   9     1135.08     1043.45     56.46 o 
  -7   3   9      569.11      628.67     42.59 o 
  -6   3   9     1314.67     1254.65     57.02 o 
  -5   3   9     1111.65     1194.85     54.57 o 
  -4   3   9     1292.28     1211.26     54.10 o 
  -3   3   9      875.78      800.02     48.25 o 
  -2   3   9      165.73      173.81     17.07 o 
  -1   3   9      298.99      255.33     30.66 o 
   0   3   9        3.03       -6.69      7.92 o 
   1   3   9       56.55        5.52     12.78 o 
   2   3   9       94.82       56.03     20.66 o 
   3   3   9      351.21      329.88     38.35 o 
   4   3   9      300.80      342.05     41.51 o 
  -9   4   9      146.06       96.60     26.08 o 
  -8   4   9        1.41        3.07     15.28 o 
  -7   4   9        4.75       -1.70     13.49 o 
  -6   4   9       13.71        0.14     12.83 o 
  -5   4   9       92.34       74.43     19.24 o 
  -4   4   9      425.10      491.37     35.14 o 
  -3   4   9      657.47      734.28     39.41 o 
  -2   4   9      159.89      164.65     33.16 o 
  -1   4   9      287.82      278.70     32.45 o 
   0   4   9      497.08      470.86     40.80 o 
   1   4   9      108.61       95.56     23.30 o 
   2   4   9       13.87       22.31     18.06 o 
   3   4   9        0.19       17.12     17.92 o 
  -8   5   9      416.11      427.37     40.56 o 
  -7   5   9      361.78      442.74     40.09 o 
  -6   5   9      162.47      197.77     28.49 o 
  -5   5   9       16.49       26.22     15.14 o 
  -4   5   9        5.60       -1.18      8.87 o 
  -3   5   9       78.52       96.17     14.51 o 
  -2   5   9       59.58       68.67     20.47 o 
  -1   5   9      352.30      429.40     40.66 o 
   0   5   9      334.99      331.53     37.78 o 
   1   5   9      352.60      287.57     38.06 o 
   2   5   9      291.24      316.76     41.74 o 
  -8   6   9      176.84      229.08     34.38 o 
  -7   6   9      328.46      310.40     35.09 o 
  -6   6   9      462.94      501.56     41.46 o 
  -5   6   9      244.87      276.11     31.55 o 
  -4   6   9      418.63      472.22     41.36 o 
  -3   6   9      393.10      448.40     41.46 o 
  -2   6   9      196.86      176.78     30.04 o 
  -1   6   9       25.21       58.53     19.95 o 
   0   6   9        5.92       23.11     18.87 o 
   1   6   9       19.14       25.61     20.09 o 
  -7   7   9        9.04       15.19     19.48 o 
  -4   7   9       60.04       97.82     24.71 o 
  -3   7   9      148.97      146.36     30.04 o 
  -2   7   9      122.73      143.38     29.81 o 
  -1   7   9      138.55      164.42     31.98 o 
   0 -11  10      151.28      120.46     28.06 o 
  -3 -10  10        7.81        4.43     16.41 o 
  -2 -10  10        1.17        3.25     15.38 o 
  -1 -10  10        4.40       -2.97     15.05 o 
   3 -10  10      508.54      445.15     39.95 o 
   4 -10  10      508.84      465.01     41.88 o 
  -5  -9  10      195.25      163.90     30.89 o 
  -4  -9  10      170.13      142.77     29.43 o 
  -3  -9  10      441.58      369.64     38.63 o 
  -2  -9  10      504.05      538.16     41.13 o 
  -1  -9  10      438.05      441.90     37.59 o 
   1  -9  10       70.04       73.81     19.86 o 
   2  -9  10      190.85      163.71     25.99 o 
   3  -9  10       13.52       21.04     16.98 o 
   4  -9  10       47.07       84.33     22.59 o 
  -6  -8  10       34.46       56.83     21.46 o 
  -5  -8  10       28.31       24.90     16.27 o 
  -4  -8  10        2.93       -8.68     12.22 o 
  -3  -8  10       62.83       50.99     16.74 o 
  -2  -8  10      315.22      325.11     31.60 o 
   0  -8  10      412.87      422.75     33.35 o 
   1  -8  10      624.15      590.61     38.68 o 
   2  -8  10      842.11      795.59     46.22 o 
   3  -8  10      590.72      620.94     43.02 o 
   4  -8  10      112.87       99.80     23.30 o 
   5  -8  10      298.45      248.61     33.06 o 
  -7  -7  10      179.86      197.29     33.63 o 
  -6  -7  10      248.00      247.01     33.49 o 
  -5  -7  10      462.78      391.95     37.03 o 
  -4  -7  10      270.50      276.39     30.80 o 
  -3  -7  10      125.94      161.35     24.20 o 
  -2  -7  10       52.39       57.49     17.07 o 
  -1  -7  10       10.58       10.52     12.03 o 
   0  -7  10       12.23       -4.67      8.87 o 
   1  -7  10      425.76      431.14     34.15 o 
   2  -7  10      469.69      427.75     34.57 o 
   3  -7  10      629.85      590.14     40.23 o 
   4  -7  10      430.18      376.24     36.18 o 
   5  -7  10      833.43      839.97     51.69 o 
  -8  -6  10        3.39       11.93     15.42 o 
  -7  -6  10       28.53       33.16     17.64 o 
  -6  -6  10      108.76      149.70     27.26 o 
  -5  -6  10      344.54      352.85     34.43 o 
  -4  -6  10      590.59      586.93     39.01 o 
  -3  -6  10     1082.46     1181.26     51.46 o 
  -2  -6  10     1255.31     1264.18     53.39 o 
  -1  -6  10     1198.10     1189.24     51.08 o 
   0  -6  10     1072.50     1046.23     48.77 o 
   1  -6  10      707.46      800.26     43.35 o 
   2  -6  10      185.12      182.01     25.28 o 
   3  -6  10      119.47      104.00     21.22 o 
   4  -6  10       13.05       -8.96      8.96 o 
   5  -6  10       35.72       82.49     21.22 o 
  -8  -5  10      267.35      307.94     37.78 o 
  -7  -5  10      256.31      322.80     35.80 o 
  -6  -5  10      158.80      207.95     29.43 o 
  -5  -5  10       42.71       46.07     11.61 o 
  -4  -5  10       21.41       25.47     14.10 o 
  -3  -5  10       26.00        7.83     11.51 o 
  -2  -5  10      309.49      359.26     30.70 o 
  -1  -5  10      241.79      234.32     25.19 o 
   0  -5  10      496.98      576.65     36.22 o 
   1  -5  10      852.00      908.79     45.75 o 
   2  -5  10      517.91      571.22     37.50 o 
   3  -5  10      677.80      635.84     40.47 o 
   4  -5  10      330.12      362.80     34.01 o 
   5  -5  10      502.85      603.44     42.64 o 
   6  -5  10      124.46      115.13     23.11 o 
  -9  -4  10       61.13       37.40     19.72 o 
  -8  -4  10      264.35      240.45     33.44 o 
  -7  -4  10      601.46      562.64     43.06 o 
  -6  -4  10      935.89     1061.41     38.98 o 
  -5  -4  10      683.03      802.43     42.78 o 
  -4  -4  10      560.31      589.48     36.51 o 
  -3  -4  10     1220.87     1199.85     51.32 o 
  -2  -4  10      257.57      260.97     26.84 o 
  -1  -4  10       82.67       66.31     16.08 o 
   0  -4  10        0.59        7.83     10.38 o 
   1  -4  10        5.60        6.18     10.80 o 
   2  -4  10       71.82       76.55     17.55 o 
   3  -4  10      592.45      567.17     37.92 o 
   4  -4  10      518.04      518.49     37.45 o 
   5  -4  10      478.27      483.78     39.43 o 
   6  -4  10      552.48      599.15     43.16 o 
  -9  -3  10      111.93       76.55     23.54 o 
  -8  -3  10      108.93      113.10     16.56 o 
  -7  -3  10       15.33        2.03      8.92 o 
  -6  -3  10       15.56        0.52     12.12 o 
  -5  -3  10       83.76      118.39     20.99 o 
  -4  -3  10      371.87      305.96     28.44 o 
  -3  -3  10      757.46      813.09     43.02 o 
  -2  -3  10     1232.80     1201.51     66.20 o 
  -1  -3  10     1267.88     1239.89     52.54 o 
   0  -3  10     1369.56     1317.01     54.52 o 
   1  -3  10     1695.42     1694.38     62.35 o 
   2  -3  10     1439.33     1391.75     40.85 o 
   3  -3  10      553.58      543.40     37.69 o 
   4  -3  10      116.96       82.12     19.29 o 
   5  -3  10      270.89      295.92     32.03 o 
   6  -3  10       12.82       10.00     11.60 o 
 -10  -2  10      120.35      109.52     27.73 o 
  -9  -2  10      146.50      131.76     18.76 o 
  -8  -2  10      433.03      391.71     25.98 o 
  -7  -2  10      195.50      181.21     25.85 o 
  -6  -2  10      482.46      505.43     36.13 o 
  -5  -2  10      140.34      130.65     22.12 o 
  -4  -2  10       21.52       21.93     12.88 o 
  -3  -2  10        0.61       -5.28      8.63 o 
  -2  -2  10        0.49       -0.33      8.49 o 
  -1  -2  10      131.86      145.88     21.93 o 
   0  -2  10      756.70      708.05     39.48 o 
   1  -2  10      528.25      526.53     25.89 o 
   2  -2  10      750.86      848.48     36.55 o 
   3  -2  10      564.05      584.07     28.79 o 
   4  -2  10      682.56      675.60     41.88 o 
   5  -2  10      487.12      492.17     39.67 o 
   6  -2  10      198.41      158.81     26.41 o 
 -10  -1  10        0.01        6.45     10.75 o 
  -9  -1  10       14.53       17.73     11.61 o 
  -8  -1  10      548.87      504.67     38.63 o 
  -7  -1  10      417.82      508.54     37.31 o 
  -6  -1  10     1253.55     1291.35     57.26 o 
  -5  -1  10     1527.56     1506.94     61.74 o 
  -4  -1  10     2244.49     2365.59     77.45 o 
  -3  -1  10     2784.56     2982.10     86.60 o 
  -2  -1  10     2482.40     2391.91     75.42 o 
  -1  -1  10     1794.67     1733.76     63.96 o 
   0  -1  10      730.06      790.00     30.30 o 
   1  -1  10      397.92      411.45     23.22 o 
   2  -1  10      177.90      164.67     16.74 o 
   3  -1  10        0.39        2.60      8.07 o 
   4  -1  10      122.30      114.16     15.94 o 
   5  -1  10      194.38      205.93     28.49 o 
 -10   0  10      460.41      413.14     28.76 o 
  -9   0  10      392.66      427.32     38.77 o 
  -8   0  10      227.32      228.56     29.29 o 
  -7   0  10      330.37      349.73     33.53 o 
  -6   0  10      203.87      236.82     28.49 o 
  -5   0  10       95.78      120.32     22.36 o 
  -4   0  10       74.55      115.89     20.80 o 
  -3   0  10       93.17      102.77     20.00 o 
  -2   0  10      256.85      240.73     26.04 o 
  -1   0  10      360.19      357.05     22.19 o 
   0   0  10      556.88      551.94     26.29 o 
   1   0  10      524.82      584.08     26.75 o 
   2   0  10      373.86      388.37     30.35 o 
   3   0  10      223.07      220.31     19.45 o 
   4   0  10       62.62       56.25     16.30 o 
   5   0  10       25.81       46.46     21.27 o 
 -10   1  10      329.06      315.12     26.36 o 
  -9   1  10      337.69      406.95     40.37 o 
  -8   1  10      550.77      588.67     42.97 o 
  -7   1  10      923.12      886.81     50.04 o 
  -6   1  10      900.49      862.94     48.34 o 
  -5   1  10     1288.75     1340.64     59.38 o 
  -4   1  10      103.17      118.62     21.46 o 
  -3   1  10      333.49      363.74     31.74 o 
  -2   1  10      143.93      148.57     16.55 o 
  -1   1  10        4.69        3.52      7.30 o 
   0   1  10      153.16      139.09     16.14 o 
   1   1  10      214.16      174.24     17.82 o 
   2   1  10      206.59      195.33     18.45 o 
   3   1  10      452.69      391.81     39.57 o 
   4   1  10      363.70      402.84     41.55 o 
  -9   2  10      122.09      135.60     26.51 o 
  -8   2  10       34.29       44.01     18.39 o 
  -7   2  10       23.17       15.94     13.58 o 
  -6   2  10      163.29      182.81     27.12 o 
  -5   2  10      621.67      673.71     42.35 o 
  -4   2  10      487.92      488.26     37.40 o 
  -3   2  10      657.77      617.82     39.19 o 
  -2   2  10     1123.05     1197.61     39.50 o 
  -1   2  10      587.47      600.41     28.05 o 
   0   2  10      470.60      471.75     33.94 o 
   1   2  10      309.81      309.93     22.52 o 
   2   2  10      177.15      163.10     29.48 o 
   3   2  10       39.73       10.05     15.71 o 
   4   2  10        3.14        6.70     16.51 o 
  -9   3  10      557.90      512.13     44.43 o 
  -8   3  10      306.77      296.01     35.37 o 
  -7   3  10      139.68      126.03     24.67 o 
  -6   3  10      185.58      191.30     28.35 o 
  -5   3  10       74.49       88.48     21.22 o 
  -4   3  10        7.53       11.60     13.25 o 
  -3   3  10        0.60       -3.42      7.39 o 
  -2   3  10      376.86      402.29     25.24 o 
  -1   3  10        6.55       19.56     10.02 o 
   0   3  10      517.88      481.28     42.07 o 
   1   3  10      281.60      261.06     34.43 o 
   2   3  10      186.01      166.07     30.70 o 
   3   3  10      154.88      152.06     31.32 o 
  -8   4  10      421.53      362.04     38.77 o 
  -7   4  10      310.32      270.97     33.44 o 
  -6   4  10      416.77      384.54     36.08 o 
  -5   4  10      517.27      545.75     41.41 o 
  -4   4  10      692.02      708.62     44.01 o 
  -3   4  10      550.39      583.79     29.50 o 
  -2   4  10        4.48       -4.42      8.25 o 
  -1   4  10      402.49      335.35     36.98 o 
   0   4  10       19.76       22.88     17.12 o 
   1   4  10       21.61       25.19     18.44 o 
   2   4  10       25.48       -4.43     15.71 o 
  -8   5  10       79.81       29.15     19.10 o 
  -7   5  10       48.75       44.01     19.67 o 
  -6   5  10        9.14       -2.50     14.01 o 
  -5   5  10       20.97       16.70     17.03 o 
  -4   5  10      147.43      123.57     24.53 o 
  -3   5  10      174.08      196.87     31.46 o 
  -2   5  10      148.54      125.04     27.26 o 
  -1   5  10      259.32      229.98     34.62 o 
   0   5  10      258.27      311.06     39.71 o 
   1   5  10       59.60       42.21     21.22 o 
  -7   6  10      326.96      333.89     38.53 o 
  -6   6  10      109.71       89.19     24.76 o 
  -4   6  10       43.14       41.46     20.05 o 
  -3   6  10       15.11       31.08     18.77 o 
  -2   6  10       19.44       34.53     20.00 o 
  -1   6  10       68.12       80.51     24.76 o 
  -4  -9  11       48.86       33.16     19.34 o 
   1  -9  11      214.06      228.90     30.09 o 
   2  -9  11      206.52      200.69     30.19 o 
   3  -9  11      243.41      240.03     33.16 o 
  -5  -8  11      141.12      150.93     29.01 o 
  -4  -8  11      136.59      174.70     28.44 o 
  -1  -8  11      366.87      384.02     33.25 o 
   0  -8  11      183.22      123.72     22.31 o 
   1  -8  11      126.99      118.43     23.21 o 
   2  -8  11      100.97      116.31     24.01 o 
   3  -8  11       20.10       53.86     19.39 o 
  -6  -7  11       73.34       83.67     23.11 o 
  -5  -7  11       77.99       97.59     23.58 o 
  -4  -7  11        3.02        9.53     13.49 o 
  -3  -7  11       81.90       97.54     21.70 o 
  -2  -7  11      106.89       83.72     20.56 o 
  -1  -7  11      280.87      254.08     28.25 o 
   0  -7  11      304.46      313.84     31.18 o 
   1  -7  11     1021.49      997.04     51.55 o 
   2  -7  11      718.42      779.55     47.31 o 
   3  -7  11      648.77      738.94     47.68 o 
   4  -7  11      446.05      379.07     37.83 o 
  -7  -6  11      180.86      142.91     29.38 o 
  -6  -6  11      172.98      199.61     30.99 o 
  -5  -6  11      435.19      430.53     39.34 o 
  -4  -6  11      303.49      341.76     23.82 o 
  -3  -6  11      271.85      270.02     28.96 o 
  -2  -6  11      154.83      160.50     24.81 o 
  -1  -6  11       57.60       82.45     18.91 o 
   0  -6  11      104.42       77.45     18.72 o 
   1  -6  11      169.31      129.85     22.78 o 
   2  -6  11      144.16      128.10     23.72 o 
   3  -6  11      178.28      137.82     24.90 o 
   4  -6  11      385.43      376.71     36.79 o 
  -8  -5  11       14.83       16.13     16.89 o 
  -7  -5  11        1.20       20.89     16.37 o 
  -6  -5  11       38.51       50.37     18.30 o 
  -5  -5  11      334.72      399.63     34.48 o 
  -4  -5  11      290.00      302.47     30.47 o 
  -3  -5  11     1072.95     1037.74     51.08 o 
  -2  -5  11     1062.57     1118.68     53.91 o 
  -1  -5  11     1024.47     1077.55     51.55 o 
   0  -5  11     1354.44     1293.66     57.31 o 
   1  -5  11      657.77      681.21     42.40 o 
   2  -5  11      324.84      256.53     29.95 o 
   3  -5  11      306.57      301.48     32.69 o 
   4  -5  11        0.51        1.70     11.98 o 
  -8  -4  11      321.86      328.65     39.52 o 
  -7  -4  11      489.45      500.82     29.36 o 
  -6  -4  11      405.92      438.17     36.51 o 
  -5  -4  11      100.51       89.76     20.85 o 
  -4  -4  11       99.60       90.04     20.52 o 
  -3  -4  11      121.89       91.17     19.48 o 
  -2  -4  11      124.08      116.97     15.22 o 
  -1  -4  11      220.09      234.65     27.07 o 
   0  -4  11      486.85      492.36     35.28 o 
   1  -4  11      515.73      534.06     37.17 o 
   2  -4  11      431.11      373.27     34.34 o 
   3  -4  11     1620.99     1727.02     70.65 o 
   4  -4  11      113.08      162.25     27.45 o 
   5  -4  11      628.97      597.73     43.77 o 
  -9  -3  11       36.13       62.26     22.40 o 
  -8  -3  11      161.17      154.73     19.41 o 
  -7  -3  11      296.35      287.52     32.12 o 
  -6  -3  11      659.46      672.44     43.35 o 
  -5  -3  11      574.36      556.04     38.44 o 
  -4  -3  11      820.34      760.69     44.34 o 
  -3  -3  11     1228.02     1185.46     54.29 o 
  -2  -3  11      513.40      524.72     36.18 o 
  -1  -3  11      275.95      310.49     31.41 o 
   0  -3  11       90.84       95.27     19.34 o 
   1  -3  11      115.15      109.19     21.04 o 
   2  -3  11       33.35       57.87     16.51 o 
   3  -3  11      386.35      318.93     33.16 o 
   4  -3  11       13.72       22.45     15.00 o 
   5  -3  11      147.27      128.10     24.10 o 
  -9  -2  11      162.21      176.47     21.38 o 
  -8  -2  11       42.36       33.82     17.22 o 
  -7  -2  11       86.83       92.44     21.98 o 
  -6  -2  11        1.90        5.28     12.83 o 
  -5  -2  11       49.09       17.78     13.02 o 
  -4  -2  11      397.53      346.57     32.36 o 
  -3  -2  11      523.16      577.40     38.39 o 
  -2  -2  11      438.12      426.66     34.43 o 
  -1  -2  11      898.92      943.08     49.29 o 
   0  -2  11     1126.36     1156.88     53.49 o 
   1  -2  11      937.25      851.52     61.65 o 
   2  -2  11      727.03      741.87     31.58 o 
   3  -2  11      257.39      282.09     22.10 o 
   4  -2  11      319.07      328.27     33.96 o 
   5  -2  11      152.32      178.38     28.25 o 
  -9  -1  11      233.62      174.94     29.76 o 
  -8  -1  11      425.67      428.59     38.68 o 
  -7  -1  11      569.56      602.12     44.52 o 
  -6  -1  11      753.39      854.26     49.62 o 
  -5  -1  11      419.19      403.08     35.75 o 
  -4  -1  11      286.19      312.38     31.55 o 
  -3  -1  11      300.93      301.62     30.66 o 
  -2  -1  11      194.71      225.31     27.03 o 
  -1  -1  11        2.76       11.51     10.57 o 
   0  -1  11      116.04      137.82     16.68 o 
   1  -1  11      127.24      126.73     16.24 o 
   2  -1  11      138.24      152.77     17.95 o 
   3  -1  11      374.59      325.06     23.45 o 
   4  -1  11      402.15      390.90     26.25 o 
  -9   0  11        0.19       -0.85     11.98 o 
  -8   0  11       46.78       35.80     18.49 o 
  -7   0  11      114.49      110.51     24.01 o 
  -6   0  11      230.58      209.04     29.48 o 
  -5   0  11      547.48      569.95     40.37 o 
  -4   0  11      497.80      497.55     38.53 o 
  -3   0  11     1063.94     1118.68     54.10 o 
  -2   0  11      978.58     1013.26     50.56 o 
  -1   0  11      590.56      527.95     27.22 o 
   0   0  11      469.50      395.47     29.22 o 
   1   0  11      247.61      293.81     62.12 o 
   2   0  11      202.48      185.69     19.12 o 
   3   0  11        1.61        0.90      9.88 o 
   4   0  11       13.12       14.34     17.07 o 
  -9   1  11      287.55      298.32     36.55 o 
  -8   1  11      242.21      235.88     32.73 o 
  -7   1  11      381.41      298.23     34.57 o 
  -6   1  11      234.24      210.45     29.71 o 
  -5   1  11       18.37       11.56     11.89 o 
  -4   1  11        0.35       -7.22      9.39 o 
  -3   1  11       68.47       95.89     21.32 o 
  -2   1  11      142.27      133.71     23.02 o 
  -1   1  11      384.47      400.43     25.69 o 
   0   1  11      482.28      496.38     27.62 o 
   1   1  11      396.90      402.24     20.38 o 
   2   1  11      363.58      366.65     25.46 o 
   3   1  11      289.41      335.54     38.58 o 
  -8   2  11      362.09      380.63     38.53 o 
  -7   2  11      352.87      364.21     37.36 o 
  -6   2  11      545.63      630.28     44.05 o 
  -5   2  11      562.39      605.09     43.20 o 
  -4   2  11      572.01      594.48     41.03 o 
  -3   2  11      327.18      349.26     34.15 o 
  -2   2  11      139.19      130.56     18.98 o 
  -1   2  11      150.78      179.27     19.78 o 
   0   2  11        7.96       -1.62      9.33 o 
   1   2  11       11.11       17.45     16.56 o 
   2   2  11       67.44       54.24     22.88 o 
  -8   3  11       28.25       25.61     16.13 o 
  -7   3  11       12.37        4.29     14.10 o 
  -6   3  11       31.85       14.53     14.10 o 
  -5   3  11      134.73      143.62     26.70 o 
  -4   3  11      393.26      473.45     39.85 o 
  -3   3  11      420.18      352.61     34.67 o 
  -2   3  11      113.88      138.94     18.43 o 
  -1   3  11      477.88      500.53     29.15 o 
   0   3  11      255.01      229.74     35.00 o 
   1   3  11      116.03      141.83     30.75 o 
  -7   4  11      177.26      212.95     32.87 o 
  -6   4  11      205.34      132.30     26.51 o 
  -5   4  11      103.46      126.36     25.94 o 
  -4   4  11       19.12       55.61     19.95 o 
  -3   4  11        1.69       -5.33      9.90 o 
  -2   4  11       21.28        9.48     16.32 o 
  -1   4  11       96.17      128.10     29.05 o 
   0   4  11      164.92      141.92     29.76 o 
  -6   5  11      275.67      260.17     33.68 o 
  -5   5  11      136.69       99.99     25.80 o 
  -3   5  11      218.15      241.49     35.80 o 
  -2   5  11      122.98      153.52     31.08 o 
   1  -9  12      426.46      371.34     37.78 o 
  -5  -8  12      277.19      301.62     37.92 o 
  -1  -8  12       72.13       67.82     21.18 o 
   0  -8  12        1.51       10.99     16.13 o 
   1  -8  12       82.26       88.58     23.35 o 
   2  -8  12       90.35       69.66     22.26 o 
  -6  -7  12       14.31        5.52     17.83 o 
  -5  -7  12       75.31       55.80     21.51 o 
  -4  -7  12      235.31      238.52     33.06 o 
  -3  -7  12      397.96      386.99     37.78 o 
  -2  -7  12      375.64      393.83     36.69 o 
  -1  -7  12      415.13      425.91     36.69 o 
   0  -7  12      404.12      348.37     34.67 o 
   1  -7  12      232.32      194.84     28.91 o 
   2  -7  12      216.48      233.09     31.65 o 
  -7  -6  12      107.49      117.87     29.24 o 
  -6  -6  12      176.91      206.44     34.34 o 
  -5  -6  12      167.71      216.49     33.16 o 
  -4  -6  12       12.75       36.79     18.39 o 
  -3  -6  12        4.11       -7.55     12.40 o 
  -2  -6  12       19.24       38.74     11.81 o 
  -1  -6  12      106.91      102.54     22.59 o 
   0  -6  12      215.63      279.74     31.46 o 
   1  -6  12      391.51      341.81     35.04 o 
   2  -6  12      464.62      459.16     39.95 o 
   3  -6  12      378.45      346.90     38.11 o 
  -7  -5  12      163.23      237.20     35.99 o 
  -6  -5  12      310.07      414.21     43.72 o 
  -5  -5  12      675.59      746.07     47.02 o 
  -4  -5  12      206.87      178.38     27.92 o 
  -3  -5  12      990.21      993.17     52.64 o 
  -2  -5  12      392.39      411.70     25.52 o 
  -1  -5  12      262.66      251.68     30.56 o 
   0  -5  12      179.56      132.02     24.57 o 
   1  -5  12       70.13       84.85     20.28 o 
   2  -5  12        6.08        4.86     12.31 o 
   3  -5  12      129.36      113.39     24.24 o 
  -8  -4  12      101.29      123.76     29.34 o 
  -7  -4  12       88.54       78.98     17.15 o 
  -6  -4  12       13.14        2.78     13.73 o 
  -5  -4  12      118.88      127.30     25.47 o 
  -4  -4  12       30.11       11.08     14.48 o 
  -3  -4  12      370.45      353.27     34.43 o 
  -2  -4  12      372.20      401.38     35.37 o 
  -1  -4  12      368.72      366.24     35.04 o 
   0  -4  12      477.95      384.26     35.28 o 
   1  -4  12      605.19      532.08     41.08 o 
   2  -4  12      325.52      271.11     32.26 o 
   3  -4  12      114.48      124.33     23.68 o 
  -8  -3  12      304.23      321.96     27.47 o 
  -7  -3  12      480.32      465.71     40.85 o 
  -6  -3  12      399.12      419.30     38.58 o 
  -5  -3  12      146.96      162.72     26.41 o 
  -4  -3  12      357.32      395.67     36.03 o 
  -3  -3  12       74.26       63.06     18.63 o 
  -2  -3  12        7.54       10.99     13.68 o 
  -1  -3  12       35.51       44.90     17.26 o 
   0  -3  12      285.88      300.54     32.03 o 
   1  -3  12      283.94      286.81     32.45 o 
   2  -3  12      359.14      400.20     37.12 o 
   3  -3  12      526.53      544.48     42.59 o 
  -8  -2  12       17.56       16.22     18.35 o 
  -7  -2  12       28.78       38.49     18.44 o 
  -6  -2  12      143.68      133.01     25.71 o 
  -5  -2  12      337.31      321.43     34.24 o 
  -4  -2  12      695.68      696.54     45.51 o 
  -3  -2  12      714.88      705.74     44.15 o 
  -2  -2  12      319.92      329.69     32.87 o 
  -1  -2  12      732.01      711.39     31.03 o 
   0  -2  12      135.59      150.08     25.71 o 
   1  -2  12      188.66      183.99     27.45 o 
   2  -2  12       37.24       52.39     13.72 o 
   3  -2  12        4.63       -3.82     11.32 o 
  -8  -1  12       90.18      102.16     24.62 o 
  -7  -1  12       90.19       62.45     21.46 o 
  -6  -1  12       58.18       54.57     20.00 o 
  -5  -1  12       42.32       37.03     17.73 o 
  -4  -1  12       64.29       45.70     18.63 o 
  -3  -1  12      150.35      175.83     26.79 o 
  -2  -1  12      105.94      131.50     24.57 o 
  -1  -1  12      497.31      480.85     38.44 o 
   0  -1  12      358.60      377.51     35.94 o 
   1  -1  12      382.16      377.14     25.97 o 
   2  -1  12      230.49      246.78     22.42 o 
   3  -1  12      208.03      195.80     21.45 o 
  -8   0  12      331.24      378.36     39.67 o 
  -7   0  12      471.30      461.42     43.39 o 
  -6   0  12      636.98      649.71     46.27 o 
  -5   0  12      341.85      467.51     40.70 o 
  -4   0  12      258.29      236.82     30.75 o 
  -3   0  12      346.36      365.63     35.94 o 
  -2   0  12      113.93      106.50     22.73 o 
  -1   0  12        0.06       -8.07     10.47 o 
   0   0  12       14.36       31.54     11.77 o 
   1   0  12      105.86      109.50     17.36 o 
   2   0  12       35.69       31.17     12.92 o 
  -7   1  12        0.46       -1.08     13.11 o 
  -6   1  12       39.42       61.46     20.52 o 
  -5   1  12      120.91      106.45     23.06 o 
  -4   1  12      138.99      159.56     27.59 o 
  -3   1  12      396.46      412.56     38.20 o 
  -2   1  12      253.78      287.95     32.54 o 
  -1   1  12      425.04      440.88     28.37 o 
   0   1  12      233.06      236.54     38.68 o 
   1   1  12      110.13      111.16     17.66 o 
   2   1  12      242.90      241.87     36.55 o 
  -7   2  12      175.30      227.48     33.35 o 
  -6   2  12       71.50       88.67     22.22 o 
  -5   2  12       28.44       23.58     15.38 o 
  -4   2  12        0.08      -11.18     11.18 o 
  -3   2  12      139.49      123.86     24.81 o 
  -2   2  12       37.38       39.83     13.16 o 
  -1   2  12      246.12      274.51     24.41 o 
   0   2  12      353.82      349.80     42.45 o 
   1   2  12      238.34      219.18     35.85 o 
  -6   3  12      230.06      227.95     34.20 o 
  -5   3  12      386.09      393.08     39.71 o 
  -4   3  12      492.00      652.07     46.74 o 
  -3   3  12      142.65       86.97     23.21 o 
  -2   3  12      141.73      113.89     39.93 o 
  -1   3  12      163.99      157.53     30.66 o 
   0   3  12        7.74        0.75     17.92 o 
  -5   4  12       74.38       62.26     21.70 o 
  -4   4  12      249.58      305.35     35.99 o 
  -3   4  12      177.35      190.08     31.41 o 
  -2   4  12      300.03      331.81     42.40 o 
  -1  -8  13       25.11       19.90     19.39 o 
   0  -8  13      222.45      224.08     33.49 o 
  -5  -7  13      265.73      390.48     44.29 o 
  -4  -7  13      318.43      417.79     43.82 o 
  -3  -7  13      307.45      352.89     39.24 o 
  -2  -7  13      236.84      262.67     35.23 o 
  -1  -7  13      167.70      177.25     29.43 o 
   0  -7  13       42.17       17.83     17.69 o 
   1  -7  13        6.25        4.48     16.13 o 
  -6  -6  13        4.60       11.74     17.36 o 
  -5  -6  13       22.63       38.11     20.71 o 
  -4  -6  13       81.70      106.26     25.94 o 
  -3  -6  13      416.14      370.49     37.92 o 
  -2  -6  13      315.88      330.44     36.41 o 
  -1  -6  13      433.44      388.22     38.44 o 
   0  -6  13      507.30      482.50     41.32 o 
   1  -6  13      282.89      284.46     34.86 o 
  -6  -5  13      240.36      289.60     35.56 o 
  -5  -5  13      173.65      203.05     31.46 o 
  -4  -5  13      327.01      360.39     37.40 o 
  -3  -5  13       49.64       56.88     19.86 o 
  -2  -5  13       19.68       36.65     16.32 o 
  -1  -5  13        0.33       11.37     15.66 o 
   0  -5  13        7.82       19.29     14.53 o 
   1  -5  13       22.57       19.20     16.79 o 
  -7  -4  13       95.45       86.88     24.15 o 
  -6  -4  13      166.09      172.91     30.80 o 
  -5  -4  13      247.26      231.39     32.03 o 
  -4  -4  13      334.80      365.86     37.73 o 
  -3  -4  13      349.13      362.89     36.98 o 
  -2  -4  13      230.41      209.37     30.52 o 
  -1  -4  13      143.32      140.65     27.21 o 
   0  -4  13       91.88       52.26     18.54 o 
   1  -4  13       63.13       75.42     19.57 o 
  -7  -3  13      216.95      163.95     29.29 o 
  -6  -3  13       60.56       41.84     19.95 o 
  -5  -3  13        7.46        6.41     14.10 o 
  -4  -3  13        1.92       -1.23     12.78 o 
  -3  -3  13       13.17       30.14     16.84 o 
  -2  -3  13       81.62       82.12     21.51 o 
  -1  -3  13      356.94      301.70     23.66 o 
   0  -3  13      300.81      354.78     37.21 o 
   1  -3  13      392.92      410.44     38.16 o 
  -7  -2  13      265.28      320.40     37.78 o 
  -6  -2  13      191.51      195.31     31.18 o 
  -5  -2  13      170.62      182.25     29.90 o 
  -4  -2  13      171.77      196.35     30.00 o 
  -3  -2  13      105.92      142.20     26.37 o 
  -2  -2  13       26.80       14.24     14.67 o 
  -1  -2  13       17.35       20.38     14.39 o 
   0  -2  13       56.20       88.15     22.50 o 
   1  -2  13       64.62       69.81     19.34 o 
   2  -2  13      134.93      190.69     32.07 o 
  -7  -1  13        6.40        1.37     16.89 o 
  -6  -1  13       25.28       14.39     15.05 o 
  -5  -1  13      238.52      246.58     34.95 o 
  -4  -1  13      287.42      235.73     32.97 o 
  -3  -1  13      402.50      380.11     37.64 o 
  -2  -1  13      340.58      281.58     33.63 o 
  -1  -1  13      291.55      349.64     35.94 o 
   0  -1  13      202.45      225.40     30.19 o 
   1  -1  13      112.36      107.92     19.55 o 
  -6   0  13      121.99      127.58     27.12 o 
  -5   0  13       16.35        0.71     14.24 o 
  -4   0  13        7.56       27.12     15.66 o 
  -3   0  13       23.15       61.93     20.05 o 
  -2   0  13      126.07       90.79     22.07 o 
  -1   0  13      289.68      310.02     35.42 o 
   0   0  13      292.80      295.11     25.09 o 
   1   0  13      247.61      248.15     57.52 o 
  -5   1  13      235.31      314.31     37.40 o 
  -4   1  13      203.96      203.28     31.18 o 
  -3   1  13      291.27      262.10     34.34 o 
  -2   1  13       72.99       67.64     20.05 o 
  -1   1  13       30.10       27.17     15.89 o 
   0   1  13        0.11        3.81     15.73 o 
  -4   2  13      127.32      138.62     28.11 o 
  -3   2  13      468.19      446.05     42.07 o 
  -2   2  13       57.50       42.21     18.96 o 
  -1   2  13      409.23      413.45     52.28 o 
  -4  -6  14      217.46      215.78     33.35 o 
  -3  -6  14      245.35      243.66     34.57 o 
  -2  -6  14      172.64      198.05     31.55 o 
  -5  -5  14       15.88       -6.18     14.01 o 
  -4  -5  14       26.44       49.95     20.85 o 
  -3  -5  14      313.19      358.84     38.86 o 
  -2  -5  14      292.38      310.44     36.46 o 
  -5  -4  14      301.18      399.73     40.70 o 
  -4  -4  14      396.42      431.47     41.32 o 
  -3  -4  14      125.41      124.14     25.66 o 
  -2  -4  14       67.91       35.61     17.50 o 
  -4  -3  14      209.81      221.25     32.87 o 
  -3  -3  14      113.46      159.47     28.21 o 
  -2  -3  14      160.87      171.16     28.87 o 
  -4  -2  14        2.39       32.31     17.64 o 
  -3  -2  14       19.59       13.54     15.99 o 
  -2  -2  14      109.83      116.97     25.85 o 
                                                 
